# Supplementary material for: Batf3-dependent orchestration of the robust Th1 responses and fungal control during cryptococcal infection, the role of cDC1
Source: mBio. 2024 Feb 13;15(3):e02853-23. doi: 10.1128/mbio.02853-23 (PMC10936214; doi:10.1128/mbio.02853-23)
Supplement: Table S1 — Differentially expressed genes in cDC1. [file mbio.02853-23-s0002.csv]

Table S1: Differentially Expressed Genes in cDC1
This table lists genes that are differentially expressed in conventional dendritic cell type 1 (cDC1) isolated from the brains of mice. The gene expression profiles of cDC1 have been compared to those of conventional dendritic cell type 2 (cDC2) and other monocyte-derived cells. The comparisons were conducted using the 'Seurat' analytical package.
	p_val	avg_log2FC	pct.1	pct.2	p_val_adj	gene
Fscn1	0	4.31736992	0.941	0.053	0	Fscn1
Ccr7	6.66239639681152e-307	3.925176974	0.769	0.06	1.31275858602774e-302	Ccr7
Tbc1d4	0	3.777073252	0.828	0.068	0	Tbc1d4
Ccl22	0	3.347114257	0.742	0.028	0	Ccl22
Serpinb6b	0	3.28213582	0.817	0.056	0	Serpinb6b
Cacnb3	0	3.098322099	0.817	0.012	0	Cacnb3
Tmem123	7.7325395979933e-71	2.834109519	0.849	0.583	1.5236196023886e-66	Tmem123
Lsp1	1.41289190368505e-92	2.688765657	0.952	0.61	2.78396220702103e-88	Lsp1
Serpinb9	2.99479730012392e-89	2.650036883	0.796	0.309	5.90094860016417e-85	Serpinb9
Cst3	1.14569230997287e-89	2.629248686	0.984	0.99	2.25747212757055e-85	Cst3
Tuba1a	8.52758340974262e-84	2.602364813	0.866	0.421	1.68027503505569e-79	Tuba1a
Ramp3	0	2.585428455	0.704	0.046	0	Ramp3
Crip1	7.75435399449065e-72	2.560296458	0.946	0.897	1.52791791107444e-67	Crip1
Socs2	1.25230140852054e-143	2.488611296	0.742	0.142	2.46753469534886e-139	Socs2
Epsti1	2.09545541554999e-53	2.485802235	0.86	0.693	4.1288853507997e-49	Epsti1
Txndc17	2.24409598318892e-61	2.444799899	0.903	0.847	4.42176672527545e-57	Txndc17
Cd200	2.38529891353909e-146	2.415806362	0.737	0.131	4.69999297923742e-142	Cd200
Pkib	1.8042931932901e-64	2.341441075	0.758	0.365	3.55517930805881e-60	Pkib
Cnn2	9.05436900333452e-79	2.247050287	0.823	0.405	1.78407286841703e-74	Cnn2
Glipr2	3.4138316262529e-66	2.230008475	0.833	0.494	6.72661383636872e-62	Glipr2
Samsn1	9.57637672702657e-75	2.225022909	0.892	0.597	1.88692927029331e-70	Samsn1
Zmynd15	1.79145666592812e-50	2.215301915	0.602	0.237	3.52988621454477e-46	Zmynd15
Gm26917	0.867895066	2.161606096	0.505	0.567	1	Gm26917
Irf8	7.4152615084199e-54	2.145745637	0.909	0.907	1.46110312761906e-49	Irf8
Igfbp4	1.07878856848175e-77	2.106937135	0.301	0.034	2.12564499533645e-73	Igfbp4
Net1	3.61009576530472e-194	2.075757547	0.715	0.088	7.11333269595643e-190	Net1
Ktn1	9.53240061788729e-71	2.038485245	0.801	0.384	1.87826421774851e-66	Ktn1
Marcks	1.13611844017149e-63	2.03617315	0.914	0.804	2.2386077745139e-59	Marcks
Rogdi	4.29292688192109e-125	2.012029379	0.79	0.193	8.45878312813732e-121	Rogdi
Stat4	2.23562755630202e-283	1.992427391	0.72	0.057	4.4050805369375e-279	Stat4
Ncoa7	1.44476118225477e-69	1.977538085	0.677	0.23	2.8467574335148e-65	Ncoa7
Rps27l	7.51825479126099e-50	1.972346155	0.898	0.914	1.48139692407006e-45	Rps27l
Wnk1	1.92705915591167e-53	1.930315081	0.866	0.773	3.79707736080835e-49	Wnk1
Tmem176a	3.75646902449544e-176	1.914123191	0.72	0.096	7.40174656586582e-172	Tmem176a
Etv3	1.27890778624462e-48	1.885519009	0.785	0.524	2.5199599020164e-44	Etv3
Actn1	7.45628629962723e-120	1.877724846	0.688	0.142	1.46918665247855e-115	Actn1
Relb	8.12380859717446e-60	1.863675428	0.839	0.618	1.60071524598726e-55	Relb
Il4i1	0	1.855931706	0.559	0.024	0	Il4i1
Tmem176b	3.48580800020201e-132	1.843723446	0.704	0.123	6.86843608359805e-128	Tmem176b
Map4k4	1.82172678505789e-46	1.843693599	0.849	0.796	3.58953045727807e-42	Map4k4
Calm1	3.89945756281125e-59	1.828876147	0.973	0.992	7.68349118176328e-55	Calm1
Syngr2	2.40185940270517e-46	1.815361047	0.855	0.894	4.73262376709027e-42	Syngr2
Dusp5	1.87908224053372e-27	1.804578354	0.758	0.644	3.70254364674765e-23	Dusp5
Bcl2l14	2.52444142389248e-247	1.757190158	0.581	0.039	4.97415938163774e-243	Bcl2l14
Tmsb4x	6.52405223618483e-81	1.735616429	1	1	1.28549925261786e-76	Tmsb4x
Grasp	4.24167429494175e-58	1.727029647	0.694	0.27	8.35779503075323e-54	Grasp
Lactb	2.55764665950846e-52	1.70802298	0.774	0.441	5.03958697789546e-48	Lactb
Basp1	2.93252977952843e-62	1.706942619	0.946	0.826	5.77825667758282e-58	Basp1
Marcksl1	5.53421268027721e-46	1.705699822	0.839	0.591	1.09046126652182e-41	Marcksl1
Cytip	4.12765056081386e-49	1.704135182	0.866	0.776	8.13312266502763e-45	Cytip
Gnb4	6.67040932076193e-164	1.694912184	0.645	0.083	1.31433745256293e-159	Gnb4
Ccl17	1.0051343531662e-251	1.691462388	0.355	0.01	1.98051672947868e-247	Ccl17
Cbfa2t3	3.90747553956016e-105	1.68563161	0.645	0.125	7.69928980314934e-101	Cbfa2t3
Myo1g	2.10172719149001e-51	1.676702315	0.801	0.515	4.14124325811191e-47	Myo1g
Spint2	1.13653215842181e-198	1.673165327	0.704	0.083	2.23942296495434e-194	Spint2
Sema7a	0	1.670246164	0.661	0.026	0	Sema7a
Il12b	4.88212566566228e-253	1.648334547	0.36	0.011	9.61974041162095e-249	Il12b
Cd83	1.12297681508928e-41	1.643415973	0.801	0.593	2.21271351645192e-37	Cd83
Pik3r1	2.64124946636835e-33	1.630109572	0.79	0.674	5.2043179485322e-29	Pik3r1
Rel	1.64890251265166e-36	1.62581386	0.801	0.807	3.24899751092883e-32	Rel
Iscu	6.57832541359061e-53	1.575399057	0.876	0.756	1.29619323949389e-48	Iscu
Swap70	5.53963991487042e-79	1.574640461	0.72	0.226	1.09153064882607e-74	Swap70
Tubb5	4.58625983351991e-52	1.573499241	0.909	0.873	9.03676637596762e-48	Tubb5
Uap1	1.97879330623393e-33	1.570990366	0.651	0.361	3.89901433060334e-29	Uap1
Traf1	2.39970830990223e-33	1.559376423	0.774	0.687	4.72838525383135e-29	Traf1
Lrrk1	4.06475910250648e-57	1.555408006	0.747	0.377	8.00920133557877e-53	Lrrk1
Tbc1d8	4.95600997626839e-103	1.519212082	0.688	0.157	9.76532205723924e-99	Tbc1d8
Aebp2	4.16219922075923e-60	1.511296776	0.806	0.467	8.20119734458398e-56	Aebp2
Tnfrsf4	4.11035566607096e-100	1.510880842	0.495	0.075	8.09904480442622e-96	Tnfrsf4
Nudt17	0	1.510169377	0.559	0.006	0	Nudt17
Birc2	3.36166087310764e-54	1.502472574	0.737	0.351	6.6238165843713e-50	Birc2
Anxa3	5.43702817514926e-44	1.480424367	0.78	0.462	1.07131203163141e-39	Anxa3
Pcgf5	3.20267166820308e-38	1.477444122	0.763	0.622	6.31054425502736e-34	Pcgf5
St8sia4	5.54153037182862e-58	1.475798402	0.651	0.234	1.09190314446511e-53	St8sia4
Selplg	1.0130343499404e-47	1.466000058	0.855	0.758	1.99608288312257e-43	Selplg
Anxa2	9.92225614926809e-28	1.455250604	0.817	0.821	1.95508135165178e-23	Anxa2
Eno3	3.21967734674474e-55	1.442737179	0.484	0.12	6.34405224402584e-51	Eno3
Csrp1	3.1123742360846e-35	1.440428049	0.704	0.447	6.1326221947811e-31	Csrp1
Nudt9	1.45163738020069e-33	1.430000362	0.661	0.396	2.86030629394744e-29	Nudt9
Tagln2	3.72493277629123e-30	1.423163632	0.898	0.905	7.33960754240424e-26	Tagln2
Mreg	4.09761597620328e-239	1.365171709	0.586	0.042	8.07394251951095e-235	Mreg
Tmem39a	1.79107770197196e-84	1.36300705	0.656	0.172	3.52913950396556e-80	Tmem39a
Bcl2a1d	1.2469150675741e-26	1.362387157	0.785	0.761	2.45692144914801e-22	Bcl2a1d
Batf3	2.23784080978054e-61	1.339040604	0.656	0.219	4.40944153159157e-57	Batf3
Actb	2.59273044329941e-71	1.322393662	1	1	5.10871606547716e-67	Actb
Slc27a3	0	1.317117663	0.414	0.002	0	Slc27a3
Ccnd2	8.04697814384897e-34	1.303962854	0.624	0.299	1.585576573464e-29	Ccnd2
Actg1	4.34461390668892e-64	1.30322941	0.995	0.993	8.56062724173985e-60	Actg1
Avpi1	1.08555485305364e-86	1.263361448	0.618	0.141	2.13897728245689e-82	Avpi1
Ppdpf	3.52191177578929e-29	1.24038485	0.645	0.373	6.93957496301522e-25	Ppdpf
Gm42418	0.139722534	1.23977547	0.989	0.999	1	Gm42418
Arhgef40	4.49275226293489e-290	1.237575962	0.538	0.025	8.85251905888691e-286	Arhgef40
Vwa5a	1.31674293527924e-38	1.235775889	0.726	0.43	2.59451027967421e-34	Vwa5a
Nr4a3	2.84069703022363e-34	1.234364581	0.613	0.298	5.59730942835263e-30	Nr4a3
Gm13546	0	1.231766316	0.441	0.003	0	Gm13546
Specc1	3.55992750937672e-72	1.228653726	0.613	0.163	7.0144811644759e-68	Specc1
Gadd45b	1.76476895034419e-29	1.225210463	0.844	0.816	3.4773007397582e-25	Gadd45b
Tmem131	3.48300255856852e-26	1.222844137	0.64	0.416	6.86290824140342e-22	Tmem131
Cd63	1.35181708904152e-27	1.206320105	0.823	0.57	2.66362039224742e-23	Cd63
Tnfrsf18	3.44348059573799e-97	1.201509133	0.457	0.066	6.78503416584214e-93	Tnfrsf18
N4bp2l1	7.18650282908615e-40	1.199317767	0.672	0.326	1.41602851744313e-35	N4bp2l1
Rcsd1	1.01047175675582e-65	1.195251747	0.618	0.18	1.99103354951166e-61	Rcsd1
H2afz	4.0602013148328e-37	1.192656378	0.925	0.938	8.00022067074655e-33	H2afz
Sub1	4.13291576997863e-46	1.190794415	0.925	0.979	8.14349723316588e-42	Sub1
Ogfrl1	3.34836192064801e-27	1.19073128	0.704	0.461	6.59761232844485e-23	Ogfrl1
Pdlim4	4.84442043955502e-23	1.189211702	0.591	0.348	9.5454460340992e-19	Pdlim4
Pfkfb3	4.36919661183309e-21	1.178424462	0.72	0.52	8.60906500395591e-17	Pfkfb3
Il21r	1.65412421609573e-33	1.173994157	0.753	0.536	3.25928635539502e-29	Il21r
Adcy6	0	1.160438602	0.591	0.005	0	Adcy6
Bhlhe40	2.99702642783132e-20	1.154837218	0.769	0.785	5.90534087339883e-16	Bhlhe40
Fyn	3.71420443954587e-36	1.150384537	0.683	0.373	7.31846842768118e-32	Fyn
Zfp36l1	8.2863533972889e-23	1.150360259	0.839	0.795	1.63274307340181e-18	Zfp36l1
Bcl2a1b	5.81932890910894e-29	1.149396192	0.903	0.908	1.14664056825083e-24	Bcl2a1b
Fnbp1l	1.54792765535512e-165	1.14667018	0.554	0.056	3.05003665211172e-161	Fnbp1l
Map3k14	8.36283421155086e-81	1.143439102	0.591	0.131	1.64781285304398e-76	Map3k14
Mmp25	2.20613889215911e-278	1.142838622	0.581	0.033	4.3469760731103e-274	Mmp25
Rnaset2a	7.9188253142068e-17	1.142121978	0.828	0.88	1.56032533991131e-12	Rnaset2a
Pmvk	5.28116322935308e-23	1.141234479	0.645	0.456	1.04060040271173e-18	Pmvk
Arl5c	2.81221358547808e-24	1.139027285	0.72	0.514	5.54118564882601e-20	Arl5c
Kdm4a	1.77642081530396e-20	1.13207853	0.446	0.211	3.50025957447493e-16	Kdm4a
Akap13	3.76087334756391e-26	1.129333213	0.79	0.776	7.41042484403994e-22	Akap13
Rab8b	2.9067827117022e-34	1.129304609	0.86	0.881	5.72752465513801e-30	Rab8b
Plscr1	8.83911595780105e-16	1.124242065	0.608	0.436	1.74165940832512e-11	Plscr1
Tpm1	3.47789871607573e-65	1.121855966	0.554	0.146	6.85285163015561e-61	Tpm1
Poglut1	2.24051571473622e-106	1.119666341	0.629	0.123	4.41471216431624e-102	Poglut1
Tspan3	4.69158917481107e-22	1.116536	0.565	0.332	9.24430731004774e-18	Tspan3
Myl6	9.31090143530317e-48	1.112970461	0.946	0.977	1.83462001881214e-43	Myl6
Fnbp1	4.66839469973325e-24	1.111444704	0.704	0.524	9.1986049163544e-20	Fnbp1
Cmc2	7.69854596937335e-54	1.110324372	0.538	0.161	1.51692149780533e-49	Cmc2
Smarce1	1.37573989919775e-24	1.107667381	0.763	0.649	2.71075789737925e-20	Smarce1
P2ry10	7.83772003637142e-139	1.102471134	0.591	0.078	1.54434435596662e-134	P2ry10
Cdc42ep3	1.67380946994551e-84	1.100334159	0.543	0.108	3.29807417958063e-80	Cdc42ep3
Gramd3	5.80540492291267e-64	1.09746035	0.581	0.163	1.14389698601071e-59	Gramd3
Sumo2	1.36971915631008e-31	1.08483878	0.855	0.866	2.69889462559339e-27	Sumo2
Rabgap1l	5.07601990722826e-91	1.083301705	0.575	0.116	1.00017896252026e-86	Rabgap1l
Bmp2k	5.47512288154208e-30	1.082321435	0.72	0.45	1.07881821257905e-25	Bmp2k
Stk4	1.12170415155071e-39	1.073238432	0.704	0.418	2.21020586021552e-35	Stk4
Tes	2.12219721952546e-27	1.053074813	0.688	0.472	4.18157740135297e-23	Tes
Tspan13	3.83135642388683e-42	1.049623943	0.683	0.313	7.54930469762661e-38	Tspan13
Mif4gd	6.52467668232127e-27	1.048657975	0.688	0.476	1.28562229348458e-22	Mif4gd
Gpr132	2.36018112779729e-19	1.040309555	0.731	0.672	4.65050089421177e-15	Gpr132
Arap2	1.67003197366679e-57	1.039966438	0.484	0.119	3.29063100091304e-53	Arap2
Ccdc88a	7.55385156925952e-24	1.030814912	0.624	0.357	1.4884109132069e-19	Ccdc88a
Dapp1	3.26517625391919e-29	1.025082076	0.753	0.554	6.43370329072236e-25	Dapp1
Cblb	2.74263461885967e-20	1.019739007	0.672	0.508	5.4040872530011e-16	Cblb
Tnfaip8	1.45556203173675e-26	1.011760958	0.78	0.674	2.86803942733408e-22	Tnfaip8
4930523C07Rik	3.26686050249374e-19	1.006400616	0.704	0.581	6.43702193411366e-15	4930523C07Rik
Map3k8	1.68413118336055e-17	1.004490741	0.72	0.631	3.31841208369363e-13	Map3k8
Nostrin	1.02029042950053e-95	1.004375315	0.516	0.086	2.01038026228785e-91	Nostrin
Adgrg6	0	0.999000548	0.489	0.013	0	Adgrg6
Tmem131l	4.40741242337575e-34	0.998935139	0.629	0.31	8.68436543901958e-30	Tmem131l
Ctla4	6.73770971656477e-12	0.997129218	0.258	0.112	1.32759832255192e-07	Ctla4
Psme2	2.0658611937438e-33	0.995420347	0.914	0.963	4.07057289615278e-29	Psme2
Insl6	6.69504178519792e-26	0.990563173	0.57	0.293	1.3191910333554e-21	Insl6
Herpud1	5.66584114483905e-25	0.989952166	0.694	0.406	1.11639733917909e-20	Herpud1
Rap2b	1.0557601885625e-14	0.986342113	0.608	0.473	2.08026987554355e-10	Rap2b
Pmaip1	1.7885844215547e-24	0.9814206	0.661	0.387	3.52422674423138e-20	Pmaip1
Plxnc1	4.73249038226995e-49	0.975910578	0.532	0.162	9.3248990492247e-45	Plxnc1
Jak2	9.58158390848761e-21	0.968770227	0.774	0.71	1.8879552933284e-16	Jak2
Ccser2	1.93324206957967e-68	0.96452701	0.597	0.16	3.80926017389978e-64	Ccser2
Grk3	3.14440948389781e-44	0.948959514	0.591	0.206	6.19574444707224e-40	Grk3
Hmgn3	3.5263185422855e-111	0.94733154	0.478	0.062	6.94825805571935e-107	Hmgn3
Arhgap31	2.28677285212628e-13	0.936835785	0.683	0.603	4.50585722782963e-09	Arhgap31
Ptger4	5.18184713625824e-29	0.933251568	0.694	0.395	1.02103115972832e-24	Ptger4
Tnfrsf9	1.34545700873086e-55	0.929591902	0.435	0.093	2.65108849000328e-51	Tnfrsf9
Gatsl2	6.86888180164528e-90	0.929271402	0.543	0.1	1.35344447019619e-85	Gatsl2
Fam177a	3.99228720215405e-68	0.928267172	0.543	0.133	7.86640270312434e-64	Fam177a
Tpm4	7.77125460934153e-23	0.92760596	0.774	0.713	1.53124800822465e-18	Tpm4
Ctnna1	2.23792384138471e-23	0.921295007	0.683	0.469	4.40960513706443e-19	Ctnna1
Got1	9.53096974635156e-10	0.921032355	0.704	0.745	1.87798227882111e-05	Got1
Stat3	2.06745672125285e-17	0.915076792	0.78	0.811	4.07371672355662e-13	Stat3
Tspan33	1.38776847293611e-120	0.9137357	0.522	0.069	2.7344589990733e-116	Tspan33
Spred1	2.10920425469643e-23	0.909234376	0.629	0.366	4.15597606345384e-19	Spred1
Ptms	3.7409293223452e-27	0.908445012	0.882	0.905	7.37112713674897e-23	Ptms
Ikbkb	3.57647638281424e-16	0.903201704	0.769	0.69	7.04708906469718e-12	Ikbkb
Dynll2	1.57627143170709e-33	0.897396692	0.613	0.303	3.10588522903565e-29	Dynll2
Ssh1	2.3587588883845e-55	0.889319706	0.575	0.182	4.64769851367282e-51	Ssh1
Coro2a	3.78567539888774e-29	0.88878619	0.618	0.317	7.4592948059684e-25	Coro2a
Dennd4a	1.99766234462105e-15	0.884990432	0.753	0.709	3.93619388384131e-11	Dennd4a
Fam60a	2.30525105347746e-113	0.881476781	0.489	0.064	4.54226667577199e-109	Fam60a
Rassf3	5.2039149350418e-16	0.880384047	0.677	0.551	1.02537939880064e-11	Rassf3
Ankrd33b	1.13407873245614e-118	0.879993171	0.505	0.064	2.23458873443158e-114	Ankrd33b
Rgs10	2.40892280749917e-09	0.875404847	0.704	0.696	4.74654149989636e-05	Rgs10
Slc25a4	4.75820478170384e-13	0.873343357	0.656	0.528	9.37556670186924e-09	Slc25a4
Arhgap30	2.3044366743626e-19	0.872744492	0.753	0.644	4.54066202316406e-15	Arhgap30
Gyg	1.2236207923852e-12	0.872428534	0.72	0.669	2.41102240931581e-08	Gyg
Itga4	4.00535943682937e-16	0.870661303	0.715	0.693	7.8921602343286e-12	Itga4
Cox17	2.90097793339878e-17	0.869021006	0.876	0.922	5.71608691996895e-13	Cox17
Gm45716	6.3332109107901e-69	0.868734469	0.452	0.087	1.24789587786208e-64	Gm45716
Rassf2	7.4229565740722e-38	0.867835506	0.629	0.279	1.46261936335519e-33	Rassf2
Zfc3h1	3.04361432717321e-23	0.865398618	0.522	0.252	5.99713767026209e-19	Zfc3h1
Rftn1	4.24674120482575e-20	0.865392766	0.656	0.452	8.36777886998865e-16	Rftn1
Polb	1.24101140439993e-28	0.865103672	0.661	0.382	2.44528887122962e-24	Polb
Rap2a	4.72736387603851e-17	0.861039148	0.629	0.459	9.31479778134627e-13	Rap2a
Psme1	4.24398357541733e-25	0.860933272	0.919	0.972	8.36234523700231e-21	Psme1
Cd80	4.49848124867185e-23	0.858678012	0.565	0.298	8.86380745238302e-19	Cd80
Adap1	6.50335019356624e-23	0.858107628	0.661	0.469	1.28142012214029e-18	Adap1
Apobec3	9.78241083107926e-21	0.855814087	0.785	0.706	1.92752623015586e-16	Apobec3
Rab21	1.54549739805909e-18	0.854557402	0.694	0.619	3.04524807313563e-14	Rab21
Sdhaf1	8.77041407732968e-22	0.853399346	0.608	0.367	1.72812238979704e-17	Sdhaf1
Nfkb2	4.00085750087143e-21	0.852367395	0.699	0.533	7.88328961971707e-17	Nfkb2
Rras2	4.1811428812219e-250	0.850080509	0.5	0.026	8.23852393315964e-246	Rras2
Rps19	1.40666476295211e-34	0.849972926	0.984	0.994	2.77169224892084e-30	Rps19
Il15ra	3.64479797329683e-11	0.849446528	0.634	0.532	7.18170992658407e-07	Il15ra
Il2rb	1.93782575091423e-16	0.845957197	0.258	0.093	3.81829185960141e-12	Il2rb
Hsf2	3.00012892101679e-47	0.84513917	0.548	0.178	5.91145402597148e-43	Hsf2
Arl4c	1.03223843729444e-21	0.843444422	0.801	0.695	2.03392261684497e-17	Arl4c
Atrx	4.18465557602614e-09	0.841927733	0.683	0.614	8.2454453470019e-05	Atrx
B3gnt5	1.39034492309743e-29	0.83907035	0.527	0.216	2.73953563647118e-25	B3gnt5
Inpp5b	1.13769882550793e-24	0.83551743	0.484	0.226	2.24172176578082e-20	Inpp5b
Rpsa	6.64951624426879e-31	0.832515089	0.989	0.994	1.31022068077072e-26	Rpsa
Ly75	6.7695079517353e-40	0.832314039	0.527	0.188	1.33386384680992e-35	Ly75
Sri	4.76954020057739e-18	0.832265245	0.774	0.816	9.39790201121769e-14	Sri
Ndrg1	1.96948918092826e-10	0.832027764	0.645	0.519	3.88068148210103e-06	Ndrg1
Lima1	8.73252568934134e-69	0.828008472	0.392	0.066	1.72065686182782e-64	Lima1
Arf4	3.79037371885021e-25	0.822629838	0.855	0.905	7.46855237562246e-21	Arf4
Tbrg1	3.9619962160011e-24	0.82029215	0.575	0.302	7.80671734400856e-20	Tbrg1
Ezh2	3.15985713226081e-45	0.817825722	0.462	0.13	6.2261824934067e-41	Ezh2
Cfl1	1.20977608251177e-41	0.809069771	0.968	0.984	2.3837427929812e-37	Cfl1
H2-Q6	2.40362329809120e-11	0.80851777	0.806	0.92	4.73609934655891e-07	H2-Q6
Nfkbib	1.67383297042886e-17	0.80677468	0.806	0.791	3.29812048493302e-13	Nfkbib
Ube2l6	4.45176236562935e-08	0.805318135	0.704	0.675	0.000877175	Ube2l6
Zfand6	2.27568909857409e-21	0.802629482	0.72	0.562	4.48401779983039e-17	Zfand6
Kif21b	2.22943829930822e-46	0.80171956	0.57	0.196	4.39288522495691e-42	Kif21b
Uvrag	3.54354255481258e-12	0.799929798	0.726	0.644	6.98219625000271e-08	Uvrag
Myh9	1.72841087385203e-14	0.799447331	0.785	0.852	3.40566078583805e-10	Myh9
Tbc1d1	4.22318140085196e-26	0.793411441	0.527	0.245	8.3213566322387e-22	Tbc1d1
Gypc	5.63751869774932e-96	0.791893213	0.478	0.071	1.11081668420453e-91	Gypc
Aes	1.43334994012486e-17	0.79005431	0.774	0.801	2.82427272202203e-13	Aes
Malat1	3.51942893225424e-09	0.786935571	0.925	0.995	6.93468276811375e-05	Malat1
Mkl1	2.35783651378545e-33	0.783992213	0.532	0.215	4.64588106676285e-29	Mkl1
Myl12a	1.72919614591719e-18	0.775443212	0.817	0.899	3.40720808591522e-14	Myl12a
Sod1	2.09615971110789e-16	0.7751928	0.796	0.756	4.13027309476699e-12	Sod1
Arpp19	3.3341643958106e-25	0.774952284	0.844	0.894	6.5696375255052e-21	Arpp19
Satb1	3.63353165609131e-72	0.772914135	0.403	0.064	7.15951077516231e-68	Satb1
Strip2	0	0.771633141	0.505	0.008	0	Strip2
Dennd5a	4.00644474109451e-17	0.769973883	0.618	0.466	7.89429871785261e-13	Dennd5a
Map3k1	3.81233380136013e-15	0.762578221	0.581	0.419	7.51182252220001e-11	Map3k1
Fam129a	1.70356974241666e-29	0.761675943	0.608	0.3	3.35671382045778e-25	Fam129a
Cd81	0.000843747	0.758334533	0.435	0.362	1	Cd81
Mthfd2	4.49753653657741e-09	0.756831899	0.618	0.485	8.86194599167213e-05	Mthfd2
Tmcc3	9.69172542568112e-23	0.756215073	0.57	0.294	1.90965757787621e-18	Tmcc3
Gm47662	9.36811859901283e-167	0.75610704	0.392	0.025	1.84589408874949e-162	Gm47662
Stat5a	3.46552576917182e-32	0.755728681	0.473	0.175	6.82847197557615e-28	Stat5a
Tnip3	3.21146924161484e-07	0.744227695	0.591	0.509	0.006327879	Tnip3
Stk24	8.67988117236661e-15	0.742214176	0.677	0.59	1.71028378620312e-10	Stk24
Wdr1	5.22953489679546e-15	0.738842456	0.731	0.711	1.03042755606458e-10	Wdr1
Itm2c	1.400468774565e-17	0.737455563	0.806	0.791	2.75948367340288e-13	Itm2c
Epb41	8.01393367320759e-17	0.736188002	0.667	0.496	1.57906549096882e-12	Epb41
Ywhah	9.00358655128711e-17	0.735965657	0.785	0.765	1.77406669406561e-12	Ywhah
Pdcd1lg2	5.75421135123393e-23	0.734623824	0.489	0.216	1.13380980464713e-18	Pdcd1lg2
Cacna1s	1.5317916385709e-124	0.727843774	0.435	0.045	3.0182422446401e-120	Cacna1s
Foxp1	2.61373458631785e-07	0.724212268	0.602	0.547	0.005150103	Foxp1
Akap9	7.22358556566338e-12	0.723023694	0.608	0.467	1.42333529985831e-07	Akap9
Zeb1	1.32114646908379e-91	0.722732987	0.414	0.055	2.6031870026827e-87	Zeb1
Rora	2.72418851801387e-11	0.722526796	0.323	0.165	5.36774105589454e-07	Rora
Ttr	3.65328128131244e-05	0.720370522	0.645	0.563	0.719842544	Ttr
Rnf115	3.11577401925846e-11	0.720052714	0.715	0.659	6.13932112754687e-07	Rnf115
Slc4a8	4.94916692558595e-29	0.719295289	0.382	0.126	9.75183851017455e-25	Slc4a8
Arl5a	4.48121855444793e-10	0.715529371	0.667	0.638	8.8297930396842e-06	Arl5a
Tuba1b	9.15984993933578e-17	0.714380401	0.866	0.896	1.80485683204672e-12	Tuba1b
Pdcd4	2.73398521157498e-23	0.712204929	0.484	0.217	5.38704446088734e-19	Pdcd4
Crem	1.84676391500259e-18	0.710981858	0.505	0.284	3.63886361812111e-14	Crem
Rasa2	2.22658030232097e-21	0.709187523	0.511	0.261	4.38725382769323e-17	Rasa2
Snn	1.00112386558843e-137	0.705692864	0.403	0.033	1.97261446475544e-133	Snn
Supt4a	7.9733520048664e-14	0.704927141	0.801	0.787	1.57106927903888e-09	Supt4a
Gnas	2.53521875362113e-25	0.704541104	0.871	0.935	4.99539503213507e-21	Gnas
Laptm4b	8.5985471233129e-35	0.7025385	0.323	0.08	1.69425772517757e-30	Laptm4b
Nfkb1	1.7552538130225e-12	0.701215511	0.774	0.816	3.45855211317953e-08	Nfkb1
Klrk1	7.68682281580643e-12	0.700804008	0.511	0.316	1.5146115676265e-07	Klrk1
Bmyc	5.40776866906856e-16	0.699012706	0.382	0.171	1.06554673855327e-11	Bmyc
Rhoc	8.10521021016026e-24	0.697802894	0.478	0.204	1.59705061980998e-19	Rhoc
Tbc1d15	8.71465018616682e-19	0.697437821	0.602	0.367	1.71713467268231e-14	Tbc1d15
Vgll4	1.59158249962839e-13	0.693632861	0.489	0.311	3.13605415726779e-09	Vgll4
Flt3	1.08364656669573e-279	0.69258418	0.419	0.014	2.13521719501728e-275	Flt3
Ddx6	5.07896694905917e-09	0.69246496	0.731	0.749	0.000100076	Ddx6
S100a4	2.06807100121771e-15	0.689645111	0.672	0.409	4.07492710079938e-11	S100a4
Fam49a	4.12656079886201e-18	0.687763388	0.586	0.339	8.13097539807771e-14	Fam49a
Gga2	4.3715757554132e-24	0.687671224	0.425	0.173	8.61375286846617e-20	Gga2
Nrip1	4.86342216305732e-09	0.685930492	0.683	0.642	9.58288703008815e-05	Nrip1
Fabp5	7.98374995045063e-14	0.685517089	0.812	0.701	1.57311809023679e-09	Fabp5
Idi1	2.53746871358573e-23	0.68308579	0.317	0.1	4.99982835324932e-19	Idi1
Zbtb46	2.3643581919348e-195	0.682976825	0.403	0.021	4.65873138138833e-191	Zbtb46
Rspry1	0.001078031	0.682421424	0.355	0.268	1	Rspry1
Pfn1	3.650330729546e-28	0.681506026	0.973	0.991	7.19261166949744e-24	Pfn1
C130026I21Rik	8.16565163144374e-14	0.681492747	0.489	0.287	1.60895999745967e-09	C130026I21Rik
Etnk1	3.44682994393631e-13	0.680821308	0.505	0.323	6.7916337215321e-09	Etnk1
Ddx5	2.85266803471922e-24	0.67968709	0.887	0.984	5.62089709561074e-20	Ddx5
Ets1	5.61266299822692e-17	0.677371065	0.296	0.113	1.10591911717063e-12	Ets1
Rala	1.0702009796937e-08	0.672814904	0.651	0.601	0.000210872	Rala
Sp140	2.17056184778537e-08	0.668018569	0.758	0.839	0.000427688	Sp140
Mbp	2.39008500615987e-15	0.666836753	0.489	0.268	4.70942349613740e-11	Mbp
Pafah1b3	9.7671190677932e-09	0.663809986	0.645	0.56	0.000192451	Pafah1b3
Emd	3.62183433880055e-12	0.663453046	0.71	0.627	7.1364623811726e-08	Emd
Slc38a2	4.15739602875407e-06	0.658165873	0.737	0.758	0.081917331	Slc38a2
Myadm	2.59274777367345e-11	0.657894239	0.538	0.39	5.10875021324617e-07	Myadm
Nek6	1.53126056766891e-17	0.657029194	0.559	0.329	3.01719582253482e-13	Nek6
Psmg4	7.03494713661537e-06	0.656450909	0.651	0.639	0.138616598	Psmg4
Rpl12	1.49090087495441e-08	0.653934445	0.946	0.978	0.000293767	Rpl12
Tmem150c	0	0.647906646	0.366	0	0	Tmem150c
Mob3a	2.87731420223479e-22	0.647122992	0.468	0.211	5.66945990408344e-18	Mob3a
Tmpo	1.25044942874869e-12	0.646057712	0.645	0.489	2.46388555440642e-08	Tmpo
Hnrnpa2b1	1.25814702105192e-15	0.643101987	0.86	0.92	2.47905289028071e-11	Hnrnpa2b1
Rdx	0.000118304	0.642637143	0.559	0.494	1	Rdx
Spr	2.03017965122776e-19	0.642192328	0.548	0.312	4.00026598477917e-15	Spr
H2afv	1.60584660039542e-11	0.642039833	0.565	0.415	3.16416014141913e-07	H2afv
Sbds	5.43684546996055e-11	0.641227421	0.661	0.563	1.07127603140103e-06	Sbds
Dnajb6	4.3082864822657e-16	0.639868323	0.796	0.8	8.48904768465634e-12	Dnajb6
Aftph	4.7051091395998e-19	0.636777355	0.667	0.436	9.27094704866744e-15	Aftph
Ptcd2	2.49939336176987e-13	0.634498768	0.527	0.322	4.92480468003135e-09	Ptcd2
Mtmr4	6.50668070845659e-38	0.629504186	0.382	0.1	1.28207636679429e-33	Mtmr4
Cdc37	6.28891956312512e-06	0.627234013	0.758	0.77	0.123916871	Cdc37
Paxbp1	2.42510452475177e-11	0.626149552	0.5	0.322	4.77842595557089e-07	Paxbp1
Pfdn5	5.77804473408873e-19	0.624746825	0.925	0.946	1.13850593440484e-14	Pfdn5
Atxn1	3.67244813209967e-42	0.623659242	0.414	0.109	7.23619179948918e-38	Atxn1
Synj1	0.000425069	0.623552685	0.591	0.56	1	Synj1
Cd70	0	0.622405312	0.269	0.001	0	Cd70
Ccdc50	8.05131006194585e-11	0.620807523	0.672	0.603	1.58643013460581e-06	Ccdc50
Foxn3	4.21346058213939e-10	0.620767836	0.602	0.487	8.30220273104746e-06	Foxn3
Srrm2	8.18560583256975e-11	0.620327169	0.833	0.934	1.61289177324954e-06	Srrm2
Casp3	3.61295843760554e-16	0.619363493	0.559	0.363	7.11897330545796e-12	Casp3
Mmd	1.36472075700767e-78	0.617761206	0.425	0.067	2.68904577960791e-74	Mmd
Auh	4.79140432586885e-11	0.616519104	0.586	0.436	9.44098308369199e-07	Auh
Nap1l1	6.52200281101928e-09	0.61554404	0.753	0.787	0.00012851	Nap1l1
Ankrd44	3.24594896375073e-14	0.608614666	0.72	0.632	6.39581783817443e-10	Ankrd44
Dnajc1	1.1219305894617e-10	0.608553558	0.511	0.356	2.21065203347533e-06	Dnajc1
Ccl5	6.13505714296728e-08	0.60826068	0.935	0.923	0.001208852	Ccl5
Hint3	1.56231621054114e-14	0.60816414	0.57	0.371	3.07838786125026e-10	Hint3
Tpm3	4.95464295980873e-24	0.606547188	0.887	0.953	9.76262848800713e-20	Tpm3
Aplp2	1.37427316669153e-06	0.605003114	0.57	0.481	0.027078678	Aplp2
Id2	4.84673772547714e-12	0.604575321	0.903	0.952	9.55001201428015e-08	Id2
Trim35	4.07678735163503e-20	0.602456103	0.559	0.313	8.03290179766166e-16	Trim35
Gpbp1	1.19189518342526e-09	0.602174685	0.683	0.647	2.34851026942113e-05	Gpbp1
Prnp	8.65331163129682e-33	0.598980788	0.414	0.131	1.70504852383073e-28	Prnp
Rps14	5.30354189497356e-17	0.598750033	0.968	0.989	1.04500989498559e-12	Rps14
Ece1	6.1224569845672e-25	0.596706559	0.468	0.198	1.20636892423912e-20	Ece1
March5	6.84505428301114e-08	0.59669739	0.737	0.769	0.001348749	March5
Fam89a	8.12145189852285e-126	0.595280595	0.349	0.027	1.60025088208494e-121	Fam89a
Arrb2	6.08012023728926e-12	0.594373814	0.71	0.632	1.19802689155548e-07	Arrb2
Procr	0.183407185	0.594245608	0.505	0.498	1	Procr
Mxd1	8.02107901132644e-08	0.592920368	0.71	0.721	0.001580473	Mxd1
Clic4	1.89714090178991e-08	0.592194662	0.855	0.941	0.000373813	Clic4
Etv6	4.70944014723173e-12	0.591435164	0.731	0.654	9.2794808661054e-08	Etv6
Gatsl3	1.47964786055865e-19	0.591055782	0.403	0.17	2.91549814444477e-15	Gatsl3
Gcnt2	2.95271801759777e-11	0.591000018	0.516	0.338	5.81803558187464e-07	Gcnt2
2200002D01Rik	5.09413024649732e-131	0.589987482	0.312	0.02	1.00374742376983e-126	2200002D01Rik
Tmtc2	2.55135504978512e-215	0.58952298	0.349	0.013	5.0271899900966e-211	Tmtc2
Wipf1	6.7542767371179e-05	0.588521443	0.575	0.517	1	Wipf1
Cd40	0.02654797	0.587329506	0.618	0.64	1	Cd40
Nans	8.54630623983952e-13	0.585876477	0.548	0.367	1.68396418149798e-08	Nans
Fchsd2	1.599094731803e-25	0.585701746	0.473	0.194	3.15085625954463e-21	Fchsd2
Ostf1	2.37225486017756e-12	0.584613677	0.844	0.905	4.67429097649386e-08	Ostf1
Il2ra	2.33471197172957e-44	0.584259071	0.28	0.05	4.60031646909595e-40	Il2ra
Gpr183	1.9083646789982e-10	0.583644644	0.258	0.114	3.76024176349805e-06	Gpr183
Tor1aip2	1.9231844340068e-12	0.582772827	0.645	0.5	3.78944260876701e-08	Tor1aip2
Brk1	1.32179584861795e-08	0.582446644	0.79	0.863	0.000260447	Brk1
Atmin	8.185919014928e-21	0.582434812	0.462	0.212	1.61295348270141e-16	Atmin
Ccdc6	2.64453382629507e-42	0.581012603	0.532	0.181	5.2107894513318e-38	Ccdc6
Sdf4	3.86630351248428e-07	0.580239616	0.726	0.789	0.007618164	Sdf4
Dok1	5.0621994448841e-16	0.580184973	0.581	0.375	9.97455778619963e-12	Dok1
Lrp8	6.86507238812137e-57	0.578319714	0.382	0.072	1.35269386335543e-52	Lrp8
Adam19	9.30941653831121e-59	0.576938037	0.414	0.081	1.83432743470884e-54	Adam19
Hmgb2	2.34108654484794e-09	0.575056414	0.839	0.917	4.61287692796837e-05	Hmgb2
Prkar1a	7.31172809860671e-07	0.572603481	0.726	0.786	0.014407029	Prkar1a
Alkbh6	2.20898446341676e-16	0.572311757	0.468	0.241	4.35258298671638e-12	Alkbh6
Bex3	3.02520966806013e-21	0.570949433	0.419	0.172	5.96087312994567e-17	Bex3
Prr5l	3.65103120877601e-14	0.570533146	0.452	0.237	7.19399189377225e-10	Prr5l
Prex1	5.21332566349751e-07	0.569397018	0.64	0.611	0.010272337	Prex1
Rps24	1.5522806343792e-12	0.568919475	0.995	0.997	3.05861376198077e-08	Rps24
Rad21	5.53138617775506e-07	0.565689695	0.543	0.43	0.010899043	Rad21
Rgs3	3.60719365788585e-47	0.564935561	0.409	0.096	7.10761438349829e-43	Rgs3
Flrt3	3.56483585215802e-119	0.564833378	0.285	0.018	7.02415256309216e-115	Flrt3
Med11	2.78514955323133e-07	0.56298706	0.5	0.372	0.005487859	Med11
Arpc5	9.11328139644997e-12	0.562771665	0.849	0.925	1.7956809663565e-07	Arpc5
Agap1	2.17324704067951e-21	0.562180211	0.382	0.147	4.28216596895491e-17	Agap1
Oaz1	4.38415430709576e-21	0.55984248	0.882	0.965	8.63853764670149e-17	Oaz1
Rgs1	3.56312557682813e-06	0.556408511	0.817	0.881	0.070207826	Rgs1
Hspa1a	0.108183179	0.556074259	0.366	0.331	1	Hspa1a
Kansl1	7.89555462563538e-06	0.555588991	0.656	0.632	0.155574008	Kansl1
Ncf1	1.35722976154708e-09	0.55536492	0.769	0.772	2.67428552215238e-05	Ncf1
Eloc	2.33186935629649e-05	0.554869462	0.737	0.794	0.459471538	Eloc
Bcl7c	2.65493076032851e-10	0.549851381	0.597	0.463	5.2312755701513e-06	Bcl7c
Park7	6.16188190200951e-09	0.548479151	0.758	0.769	0.000121414	Park7
Fam32a	1.03062378600745e-06	0.547998358	0.699	0.697	0.020307411	Fam32a
Sh3bp4	2.37717274845695e-29	0.54759411	0.462	0.174	4.68398118355957e-25	Sh3bp4
Mllt6	2.50891455707704e-14	0.547211196	0.565	0.37	4.9435652432646e-10	Mllt6
Ppp4r2	3.32917826040755e-06	0.54563929	0.57	0.494	0.065598128	Ppp4r2
Polr3c	6.58707044485329e-08	0.544727809	0.452	0.314	0.001297916	Polr3c
Mob1a	4.37824356317295e-07	0.543149661	0.715	0.696	0.008626891	Mob1a
Gls	0.00046501	0.538718181	0.677	0.728	1	Gls
Stard10	1.79746608274335e-50	0.53859472	0.28	0.044	3.5417271694375e-46	Stard10
Zbtb18	2.05169750436426e-14	0.53829804	0.554	0.336	4.04266476259934e-10	Zbtb18
Gucd1	3.58030019881608e-38	0.536959886	0.484	0.157	7.0546235117472e-34	Gucd1
Ppp1r15a	4.88875839604566e-05	0.536158195	0.78	0.85	0.963280954	Ppp1r15a
Cpne2	1.31120788315332e-07	0.535364585	0.489	0.373	0.002583604	Cpne2
Dip2b	9.01342744935835e-21	0.534946031	0.548	0.283	1.77600574462157e-16	Dip2b
Dock2	0.000341853	0.533915584	0.629	0.606	1	Dock2
Stard7	9.37169515223574e-14	0.532103693	0.349	0.166	1.84659881279653e-09	Stard7
Clk1	2.02721536346905e-05	0.531328812	0.806	0.905	0.399442515	Clk1
Chpt1	5.51419782639025e-09	0.53117479	0.505	0.37	0.000108652	Chpt1
Psmb9	6.80007040324005e-07	0.530400786	0.855	0.944	0.013398859	Psmb9
Tbca	1.55270497361289e-07	0.527292978	0.844	0.883	0.00305945	Tbca
Psip1	3.25572977042572e-14	0.524100765	0.452	0.255	6.41508993964685e-10	Psip1
Pla2g16	0.001716548	0.523702341	0.753	0.859	1	Pla2g16
Sbf2	8.07271648457872e-21	0.523370191	0.398	0.162	1.59064805612139e-16	Sbf2
Nr4a2	0.011129254	0.521438787	0.527	0.502	1	Nr4a2
Pik3r5	1.1811675914209e-07	0.52126484	0.548	0.42	0.002327373	Pik3r5
Rpl21	1.58507652643498e-15	0.520917652	0.978	0.988	3.12323478768748e-11	Rpl21
Mthfsl	8.62457936090298e-06	0.520157543	0.57	0.489	0.169938712	Mthfsl
Odc1	0.523142145	0.519707175	0.591	0.647	1	Odc1
Arfrp1	1.30097822158513e-05	0.519081664	0.484	0.395	0.256344749	Arfrp1
Cirbp	1.64616295801916e-07	0.51848336	0.656	0.628	0.003243599	Cirbp
Rrad	5.75076793271699e-16	0.517386605	0.414	0.189	1.13313131346255e-11	Rrad
Gnai3	1.51778688350011e-11	0.51590105	0.608	0.48	2.99064727524862e-07	Gnai3
Atp6v0a1	3.83831704513964e-25	0.515616614	0.441	0.171	7.56301990574314e-21	Atp6v0a1
Plekhm2	3.19030677766714e-07	0.515492864	0.57	0.465	0.00628618	Plekhm2
Pgap2	5.23638839209976e-09	0.515383948	0.645	0.51	0.000103178	Pgap2
Pkp3	6.49727058735381e-31	0.514821596	0.435	0.15	1.28022219653219e-26	Pkp3
Rgs12	3.50381705736058e-62	0.512498524	0.355	0.057	6.90392112982328e-58	Rgs12
Nup85	7.5341904849138e-34	0.511687041	0.36	0.098	1.48453689314742e-29	Nup85
Mtf1	3.13803809191117e-17	0.511089905	0.516	0.294	6.18319025630178e-13	Mtf1
Iffo2	3.0692531147577e-16	0.510978264	0.344	0.141	6.04765633731858e-12	Iffo2
A530032D15Rik	5.72446294750285e-05	0.510180635	0.376	0.277	1	A530032D15Rik
Lag3	1.18717804444208e-08	0.509989225	0.274	0.14	0.000233922	Lag3
Zmiz2	1.22744500334429e-09	0.509268728	0.645	0.536	2.41855763458959e-05	Zmiz2
Helz2	3.71178444750432e-07	0.508005224	0.414	0.28	0.0073137	Helz2
Irf1	0.000504368	0.506921998	0.747	0.856	1	Irf1
A530040E14Rik	1.05921475202452e-14	0.506777203	0.409	0.2	2.08707674738911e-10	A530040E14Rik
Pcyt1a	3.94747217681671e-08	0.505079905	0.484	0.354	0.00077781	Pcyt1a
Trim7	8.87969500486072e-101	0.504039822	0.263	0.019	1.74965510375776e-96	Trim7
Il15	2.2327545452466e-30	0.503676432	0.419	0.136	4.3994195559539e-26	Il15
Ggta1	1.03894714824774e-16	0.503611374	0.581	0.345	2.04714146090735e-12	Ggta1
Cep350	7.41382351835385e-08	0.502753721	0.565	0.431	0.00146082	Cep350
Filip1l	0.003465349	0.501861682	0.516	0.472	1	Filip1l
Kdm2b	1.18762991580624e-15	0.50123867	0.409	0.202	2.34010598610461e-11	Kdm2b
Rps5	1.21812710923324e-10	0.500002698	0.978	0.988	2.40019765603317e-06	Rps5
Ywhaq	3.73310572560576e-06	0.498466659	0.683	0.69	0.073557115	Ywhaq
Cbx3	1.73785885843082e-07	0.497839426	0.565	0.482	0.003424277	Cbx3
Cx3cr1	0.155689527	0.497345814	0.301	0.253	1	Cx3cr1
Mfhas1	2.06042797748863e-83	0.496396635	0.478	0.079	4.0598672868436e-79	Mfhas1
Ccni	2.00641016933326e-06	0.496258336	0.645	0.635	0.039534306	Ccni
Rpl27	2.63269468288167e-11	0.496122005	0.941	0.983	5.18746160315004e-07	Rpl27
Atox1	1.32508538796348e-07	0.495846494	0.935	0.973	0.002610948	Atox1
Nup98	3.56090998337888e-07	0.495624074	0.661	0.618	0.007016417	Nup98
Ddx17	1.55592425440993e-07	0.494058934	0.64	0.561	0.003065793	Ddx17
Mrpl14	1.36482258980786e-05	0.49225443	0.677	0.728	0.268924643	Mrpl14
Spop	0.000921199	0.492014126	0.747	0.82	1	Spop
Dusp2	1.37089847173357e-06	0.491442503	0.559	0.454	0.027012183	Dusp2
Chchd2	5.48058194489861e-09	0.490282424	0.919	0.972	0.000107989	Chchd2
Rps11	2.91696698749046e-17	0.490005976	0.973	0.992	5.74759175215121e-13	Rps11
Clec2d	0.507636588	0.489431636	0.484	0.492	1	Clec2d
Mbd2	0.000116878	0.4880837	0.672	0.738	1	Mbd2
Sept7	0.005747249	0.487929843	0.667	0.677	1	Sept7
Dnajc12	1.06511585032136e-16	0.487791964	0.339	0.142	2.0987042714732e-12	Dnajc12
Arhgap22	3.95438242870525e-26	0.487673696	0.296	0.083	7.79171513752083e-22	Arhgap22
Tnfrsf11a	3.76355726386384e-23	0.485844843	0.419	0.166	7.41571323271731e-19	Tnfrsf11a
Sugt1	3.01313473009195e-05	0.485110766	0.683	0.703	0.593708067	Sugt1
Rps27rt	1.2751163379941e-09	0.485035304	0.817	0.884	2.51248923238358e-05	Rps27rt
Appl1	5.64365994829686e-14	0.482821221	0.468	0.264	1.11202675621241e-09	Appl1
AC125149.3	1.03629819016173e-17	0.482453347	0.371	0.156	2.04192195389467e-13	AC125149.3
Rpl34	2.86562845272841e-10	0.482311943	0.968	0.991	5.64643430325607e-06	Rpl34
Dpp4	4.79875569300655e-39	0.480811726	0.29	0.057	9.45546821750011e-35	Dpp4
Hnrnpc	3.07762859833628e-07	0.480738243	0.763	0.835	0.006064159	Hnrnpc
Arhgap5	5.36018655579264e-14	0.480280153	0.468	0.248	1.05617115895338e-09	Arhgap5
Klf6	4.10224407211295e-06	0.479304485	0.86	0.985	0.080830617	Klf6
Tspo	7.03617340363068e-06	0.478928061	0.876	0.964	0.138640761	Tspo
Hax1	2.50270991966528e-05	0.478438117	0.543	0.484	0.493133963	Hax1
Rpl17	6.28078489746558e-12	0.477037409	0.978	0.988	1.23756585619662e-07	Rpl17
Cd2bp2	5.17490065900678e-09	0.476431527	0.505	0.359	0.000101966	Cd2bp2
Psmd4	0.013636943	0.476239975	0.753	0.84	1	Psmd4
Rpl39	2.79244722487483e-09	0.474784552	0.989	0.993	5.50223801189336e-05	Rpl39
Chp1	3.55140811892231e-06	0.474101557	0.597	0.557	0.069976946	Chp1
Necap2	9.87614065534231e-05	0.473921045	0.661	0.687	1	Necap2
Gtpbp1	7.14011080254379e-16	0.47315092	0.398	0.189	1.40688743253323e-11	Gtpbp1
Nxf1	4.07631342901081e-06	0.472739403	0.608	0.516	0.08031968	Nxf1
AC149090.1	0.741257	0.472728798	0.489	0.546	1	AC149090.1
Rps27	4.43115827364372e-11	0.471626288	1	0.994	8.73115426238759e-07	Rps27
Mkrn1	0.022493759	0.470715217	0.715	0.853	1	Mkrn1
Tardbp	0.00126056	0.468077801	0.548	0.484	1	Tardbp
Sf3b2	0.000128787	0.467661608	0.753	0.748	1	Sf3b2
H2-Q4	2.58981165453884e-05	0.4671864	0.833	0.952	0.510296488	H2-Q4
Phip	0.000420231	0.465434245	0.543	0.464	1	Phip
Eva1b	1.804922113962e-14	0.465408561	0.43	0.223	3.55641853335072e-10	Eva1b
Sfmbt1	6.04957921271114e-09	0.464401343	0.301	0.154	0.000119201	Sfmbt1
Arhgdia	2.12462153194049e-09	0.464152516	0.876	0.953	4.18635426653554e-05	Arhgdia
Pnrc1	7.68279897845807e-07	0.463697742	0.828	0.949	0.015138187	Pnrc1
Rhof	2.92402290495234e-59	0.463687301	0.301	0.044	5.7614947319181e-55	Rhof
Prps1	3.27684103717331e-15	0.462463113	0.349	0.16	6.45668757964628e-11	Prps1
Crybg1	7.76089244407566e-15	0.462426023	0.457	0.247	1.52920624718067e-10	Crybg1
Sh3bp1	3.03202857958033e-08	0.462147595	0.597	0.476	0.000597431	Sh3bp1
Cmtr1	2.28423835349912e-12	0.459050899	0.355	0.175	4.50086325173466e-08	Cmtr1
Srsf7	0.026828118	0.458904325	0.677	0.703	1	Srsf7
Cxcl16	1.35059402729324e-07	0.458791549	0.903	0.902	0.00266121	Cxcl16
Clip2	9.19128554678182e-08	0.458296301	0.382	0.236	0.001811051	Clip2
Hivep1	1.39186744372358e-07	0.457352148	0.565	0.463	0.002742536	Hivep1
Ppia	1.79152292981493e-14	0.456087332	0.962	0.99	3.53001678090734e-10	Ppia
Mrps6	7.46511545584412e-15	0.456016278	0.349	0.159	1.47092634941953e-10	Mrps6
Mrpl13	3.9564516567972e-05	0.45525716	0.586	0.539	0.779579234	Mrpl13
Sepsecs	8.04860150678889e-47	0.454880405	0.312	0.058	1.58589644089768e-42	Sepsecs
Creb1	4.86406238477289e-07	0.454691983	0.371	0.235	0.009584149	Creb1
Arpc5l	7.44239926105079e-08	0.4544782	0.618	0.502	0.00146645	Arpc5l
Zbtb10	6.46293663609654e-99	0.454374163	0.306	0.027	1.27345703477646e-94	Zbtb10
Lpcat1	1.96529545742239e-23	0.453961949	0.382	0.137	3.87241816930508e-19	Lpcat1
Tank	3.43503873597262e-05	0.45378201	0.608	0.563	0.676840033	Tank
Bcl2a1a	0.063625864	0.453086208	0.71	0.754	1	Bcl2a1a
Kcnk6	6.06796214484921e-42	0.453080684	0.376	0.089	1.19563126102109e-37	Kcnk6
Edf1	5.63545609153912e-06	0.452356202	0.806	0.895	0.111041027	Edf1
Smad7	4.12612099723926e-08	0.452236042	0.548	0.408	0.000813011	Smad7
Ppp1r16b	1.53038898464812e-48	0.452193232	0.285	0.047	3.01547845535066e-44	Ppp1r16b
Nrde2	1.12051001961126e-20	0.451875035	0.398	0.16	2.20785294264202e-16	Nrde2
Ubxn1	0.001031142	0.451829339	0.785	0.834	1	Ubxn1
Ttyh3	2.19782572741119e-09	0.448222002	0.565	0.398	4.33059581329101e-05	Ttyh3
Rbbp4	1.45872814198894e-07	0.448158755	0.672	0.622	0.002874278	Rbbp4
Krcc1	2.18735825219461e-05	0.447405949	0.629	0.565	0.43099707	Krcc1
Runx2	2.13674847895981e-08	0.446643539	0.355	0.203	0.000421025	Runx2
Ppp1r12a	2.43514741294799e-07	0.44659747	0.661	0.656	0.004798214	Ppp1r12a
Arpin	1.77132812460723e-164	0.443981174	0.269	0.01	3.49022493672609e-160	Arpin
Jpt1	0.039445855	0.443554593	0.731	0.836	1	Jpt1
Eif4a2	7.37585182692803e-06	0.443481274	0.769	0.831	0.145333784	Eif4a2
Vsig10	2.23187425108297e-119	0.441931655	0.258	0.014	4.39768502433389e-115	Vsig10
Rps26	3.09270164214478e-08	0.441750319	0.962	0.988	0.000609386	Rps26
Eif1a	0.000251538	0.441435344	0.688	0.659	1	Eif1a
Psmb8	4.71693180665934e-07	0.44092406	0.925	0.98	0.009294242	Psmb8
Uqcrh	0.000181024	0.440710333	0.871	0.942	1	Uqcrh
Stub1	3.25982517593116e-05	0.440203006	0.586	0.496	0.642315953	Stub1
Gosr2	3.46117559608535e-07	0.438588179	0.597	0.527	0.0068199	Gosr2
Foxp4	1.18031022362173e-09	0.437710277	0.543	0.367	2.32568326462426e-05	Foxp4
Higd2a	0.006746712	0.436998465	0.608	0.593	1	Higd2a
Cflar	0.000740343	0.43690786	0.742	0.873	1	Cflar
Krit1	3.40125508255888e-06	0.43590528	0.575	0.491	0.06701833	Krit1
Apaf1	4.08096390003584e-11	0.435131666	0.505	0.315	8.04113126863061e-07	Apaf1
Ptprs	8.95288273095287e-26	0.435131022	0.371	0.122	1.76407601330695e-21	Ptprs
Tab2	9.77689633204247e-06	0.433974387	0.634	0.609	0.192643965	Tab2
Hmgn1	1.23749043055281e-10	0.433807238	0.441	0.259	2.43835114436125e-06	Hmgn1
Nt5c	0.000131413	0.432762756	0.688	0.716	1	Nt5c
Dusp11	0.01046503	0.432697841	0.667	0.71	1	Dusp11
Rsbn1l	0.00849201	0.430960945	0.591	0.602	1	Rsbn1l
Plekhb2	3.24530666903275e-06	0.430674316	0.543	0.445	0.063945523	Plekhb2
Ube2h	5.45904811629708e-09	0.430606203	0.511	0.363	0.000107565	Ube2h
Setd2	0.000658378	0.429376897	0.575	0.501	1	Setd2
Dlgap4	0.000256543	0.428926367	0.554	0.49	1	Dlgap4
Zmat2	0.000172719	0.427673966	0.672	0.656	1	Zmat2
Tnfsf9	2.62241360624561e-06	0.42715466	0.285	0.169	0.051672038	Tnfsf9
Dph5	2.65909381429403e-21	0.426720456	0.392	0.153	5.23947845168495e-17	Dph5
Wipf2	6.56243004461913e-12	0.426692486	0.462	0.263	1.29306121599175e-07	Wipf2
Bbx	0.19339377	0.426457735	0.473	0.453	1	Bbx
Gfpt1	2.63855822096773e-11	0.426002477	0.484	0.309	5.19901511859481e-07	Gfpt1
Scamp2	5.00587785572611e-05	0.425353887	0.699	0.708	0.986358173	Scamp2
Fbxw11	0.000163734	0.425300996	0.543	0.473	1	Fbxw11
Hsp90aa1	0.174467904	0.424555509	0.828	0.942	1	Hsp90aa1
Pigyl	1.20520846502585e-10	0.423693388	0.452	0.28	2.37474275948693e-06	Pigyl
Serf2	1.4087007587754e-06	0.423089127	0.914	0.977	0.02775704	Serf2
Nhlrc2	3.33624714590427e-13	0.423071161	0.387	0.193	6.57374137628978e-09	Nhlrc2
Spsb1	8.07385289536775e-19	0.422992141	0.387	0.162	1.59087197450326e-14	Spsb1
Erlin1	5.07953149386407e-13	0.422659354	0.435	0.237	1.00087088555098e-08	Erlin1
Rbbp7	0.000128236	0.422067808	0.516	0.437	1	Rbbp7
Kif2a	1.64975283504422e-05	0.421315428	0.371	0.26	0.325067299	Kif2a
Tubb2a	0.000100954	0.421139378	0.565	0.495	1	Tubb2a
Selenow	0.001076716	0.421131556	0.833	0.902	1	Selenow
Msi2	7.57624005494723e-09	0.420674685	0.414	0.269	0.000149282	Msi2
Gm12216	5.42361853047936e-11	0.420596078	0.36	0.186	1.06866979524565e-06	Gm12216
Wasl	3.48706158518805e-08	0.420488684	0.446	0.293	0.000687091	Wasl
Gnb1	4.03179376534451e-08	0.420262837	0.823	0.883	0.000794425	Gnb1
Dnajc8	0.001386823	0.42022294	0.71	0.784	1	Dnajc8
Jak1	0.006104922	0.420030387	0.634	0.706	1	Jak1
Fam208a	0.017341136	0.419495777	0.344	0.278	1	Fam208a
Akna	6.32615573810641e-09	0.414254039	0.462	0.313	0.000124651	Akna
Naa35	2.52447552219708e-07	0.413715072	0.425	0.285	0.004974227	Naa35
Dock10	0.005547893	0.413278198	0.602	0.611	1	Dock10
Nfe2l1	7.00571134570641e-07	0.412484911	0.613	0.509	0.013804054	Nfe2l1
Ncoa2	8.38345375627432e-14	0.412026372	0.538	0.33	1.65187572813629e-09	Ncoa2
Thap12	1.08753834378406e-14	0.411771569	0.409	0.204	2.14288555259211e-10	Thap12
Ikzf4	8.0519272199696e-208	0.411115047	0.269	0.007	1.58655173942281e-203	Ikzf4
Eef1d	0.00018981	0.410907683	0.785	0.842	1	Eef1d
B4galnt1	0.002899679	0.410374131	0.5	0.472	1	B4galnt1
Npm1	0.000678703	0.409969765	0.909	0.955	1	Npm1
Tbl1x	1.19022989719455e-15	0.409650529	0.511	0.283	2.34522898943214e-11	Tbl1x
Ube2i	3.87552194552616e-08	0.408988388	0.801	0.878	0.000763633	Ube2i
Nub1	8.38019006283205e-05	0.408644921	0.645	0.647	1	Nub1
Mex3b	7.63544782320621e-33	0.408331573	0.263	0.056	1.50448863908455e-28	Mex3b
Adora2a	1.86571540316842e-08	0.407649506	0.575	0.47	0.000367621	Adora2a
Mvb12a	0.096635904	0.407437998	0.624	0.641	1	Mvb12a
Tmem168	2.8784393269154e-07	0.405697546	0.516	0.386	0.005671677	Tmem168
Gtf2a1	0.000578312	0.40565473	0.344	0.259	1	Gtf2a1
Nav1	6.08202846646286e-33	0.405500463	0.285	0.064	1.19840288903184e-28	Nav1
Rpl14	4.60273095874108e-06	0.404608576	0.925	0.972	0.090692211	Rpl14
Uba52	1.83167265341403e-09	0.404027585	0.935	0.982	3.60912779628701e-05	Uba52
Top2a	4.06110762187277e-08	0.403963213	0.263	0.133	0.000800201	Top2a
Nae1	3.70891664339141e-12	0.40394104	0.505	0.315	7.30804935413843e-08	Nae1
Nectin1	8.61542800335799e-45	0.402943093	0.301	0.055	1.69758393378166e-40	Nectin1
Mbtd1	5.43557775754724e-08	0.402399839	0.495	0.342	0.001071026	Mbtd1
Actr3	7.90998491665378e-10	0.402068535	0.887	0.94	1.55858342797746e-05	Actr3
Vopp1	2.80902952806201e-20	0.401688149	0.392	0.155	5.53491178209339e-16	Vopp1
Esyt2	8.78860951035095e-07	0.400473072	0.446	0.301	0.017317076	Esyt2
Tmem8	5.6923543030088e-21	0.399867418	0.29	0.091	1.12162149186485e-16	Tmem8
Nsmce1	5.74207717241984e-07	0.399296154	0.441	0.318	0.011314189	Nsmce1
Lpp	0.008787454	0.398209371	0.581	0.585	1	Lpp
Pip4k2a	2.52699659498681e-05	0.398068107	0.527	0.424	0.497919409	Pip4k2a
Smurf1	2.3440606693878e-12	0.397957921	0.366	0.186	4.61873714296172e-08	Smurf1
Hspb11	0.409861372	0.397859903	0.344	0.399	1	Hspb11
Cmtm6	0.019443777	0.396891902	0.468	0.446	1	Cmtm6
Alkbh1	0.011974863	0.396334523	0.489	0.447	1	Alkbh1
Nck2	4.25570931867653e-91	0.396231231	0.323	0.032	8.38544964152023e-87	Nck2
Eif1	1.30645228131611e-11	0.395155158	0.935	0.99	2.57423357510526e-07	Eif1
Rnf157	5.35216242062535e-22	0.395062658	0.328	0.113	1.05459008336002e-17	Rnf157
Tprgl	2.13352691991523e-06	0.393810177	0.602	0.535	0.042039014	Tprgl
Khnyn	0.000303927	0.393637154	0.306	0.209	1	Khnyn
Epc1	4.53088362759374e-05	0.393462582	0.516	0.414	0.89276531	Epc1
Nedd4l	2.61959214443976e-18	0.392425333	0.344	0.134	5.1616443614041e-14	Nedd4l
Xpo1	1.34362069444873e-05	0.391569926	0.425	0.307	0.264747022	Xpo1
Add1	5.61985166895985e-09	0.390806054	0.468	0.307	0.000110734	Add1
Hspa1b	0.022609303	0.390359193	0.285	0.226	1	Hspa1b
Rpl13a	9.64717973971225e-06	0.389527271	0.823	0.934	0.19008803	Rpl13a
Snap23	0.000101448	0.388516639	0.597	0.551	1	Snap23
Puf60	1.60927167477565e-07	0.388342912	0.613	0.538	0.003170909	Puf60
Nol7	0.160460532	0.387699367	0.672	0.771	1	Nol7
Grb2	1.10250231976395e-05	0.387500782	0.769	0.908	0.217237057	Grb2
Vdr	0.000693101	0.387244431	0.441	0.365	1	Vdr
Strbp	4.2178560147155e-43	0.385731979	0.301	0.057	8.31086349139543e-39	Strbp
Wdr89	0.029859173	0.385518354	0.78	0.857	1	Wdr89
Gnptab	0.002266011	0.38495418	0.478	0.434	1	Gnptab
Plk4	1.20518826688164e-08	0.384050568	0.263	0.13	0.00023747	Plk4
Tomm34	0.005066686	0.384015632	0.419	0.351	1	Tomm34
Eps15	5.04633120769855e-11	0.383124633	0.527	0.348	9.94329101164923e-07	Eps15
Slc25a11	0.424291453	0.382495534	0.559	0.605	1	Slc25a11
Rpl27a	2.33845423337941e-06	0.381918362	0.984	0.997	0.046076902	Rpl27a
Ints3	0.000111613	0.381707168	0.258	0.169	1	Ints3
Cd47	1.17187372647614e-05	0.381400197	0.79	0.932	0.230905999	Cd47
Slc41a1	2.96957747788242e-32	0.381353961	0.382	0.111	5.85125546241952e-28	Slc41a1
Vhl	0.005328391	0.381177763	0.344	0.271	1	Vhl
Crtc2	4.52516917063469e-06	0.381134575	0.392	0.264	0.089163933	Crtc2
Sipa1l1	2.34879706404139e-05	0.379811239	0.366	0.258	0.462806973	Sipa1l1
Dnm1l	5.93155758087877e-05	0.379408118	0.452	0.364	1	Dnm1l
Ube2z	0.001587174	0.377718669	0.495	0.435	1	Ube2z
Rae1	0.019361884	0.377514364	0.392	0.34	1	Rae1
Dnajb2	1.07253800966851e-24	0.377259939	0.36	0.122	2.11332889425083e-20	Dnajb2
Hspa8	4.43126618878662e-09	0.377078048	0.941	0.993	8.73136689838516e-05	Hspa8
Gps2	0.052693284	0.376628028	0.5	0.468	1	Gps2
Fut8	1.13958994057608e-17	0.376554351	0.355	0.141	2.2454480189111e-13	Fut8
Pmepa1	2.05616622480752e-10	0.376444925	0.511	0.305	4.05146992936074e-06	Pmepa1
Rps15a	6.55303145807373e-06	0.375940913	0.973	0.988	0.129120932	Rps15a
Rps7	3.74880019217995e-07	0.375824242	0.978	0.983	0.007386636	Rps7
Rbbp8	0.001399908	0.375268116	0.505	0.443	1	Rbbp8
Atxn7l1	1.60820318234283e-07	0.374536794	0.554	0.443	0.003168804	Atxn7l1
Gdi1	4.06994364433493e-09	0.3744685	0.446	0.287	8.01941695679755e-05	Gdi1
Otulin	0.000380849	0.373884265	0.559	0.518	1	Otulin
Anapc16	0.232473955	0.37375218	0.457	0.439	1	Anapc16
Fam168b	1.23477283416367e-05	0.372537619	0.554	0.453	0.243299639	Fam168b
Washc1	1.41208961363639e-08	0.368667866	0.452	0.303	0.000278238	Washc1
Tax1bp3	4.77188135823741e-05	0.368444132	0.435	0.342	0.940251503	Tax1bp3
Mea1	0.019703296	0.368435593	0.478	0.452	1	Mea1
Uhmk1	0.000485346	0.368139973	0.392	0.298	1	Uhmk1
Ube2r2	0.030473852	0.367676863	0.624	0.631	1	Ube2r2
Kpna4	0.114709127	0.366578788	0.699	0.777	1	Kpna4
Il4ra	0.001624751	0.365818482	0.683	0.69	1	Il4ra
Arpc3	5.17742363955733e-06	0.365596522	0.898	0.969	0.102015955	Arpc3
Peli1	0.145735176	0.36492706	0.602	0.653	1	Peli1
Taf15	0.017016185	0.364363442	0.548	0.524	1	Taf15
Cdk13	0.224754319	0.362591884	0.43	0.409	1	Cdk13
Kpna3	1.7062889207821e-07	0.361901981	0.543	0.413	0.003362072	Kpna3
Sec11c	0.164304011	0.361877689	0.565	0.603	1	Sec11c
Dock8	7.46107651923876e-12	0.361756156	0.489	0.288	1.47013051735081e-07	Dock8
Siglecg	2.77583538161264e-75	0.360725363	0.301	0.034	5.46950603592954e-71	Siglecg
Tmem234	0.001826143	0.359909101	0.742	0.828	1	Tmem234
Ptp4a2	0.000441092	0.359272647	0.796	0.88	1	Ptp4a2
Cdk2ap1	0.005989508	0.358829111	0.495	0.436	1	Cdk2ap1
Pcnp	0.000211889	0.358515196	0.64	0.607	1	Pcnp
Peak1	1.23159853874457e-07	0.358392874	0.462	0.308	0.002426742	Peak1
Fam107b	0.003192054	0.358203637	0.532	0.508	1	Fam107b
Gatad2b	0.006088729	0.357865703	0.527	0.513	1	Gatad2b
Zcchc11	0.001813356	0.357655392	0.468	0.418	1	Zcchc11
Zfp217	7.3979542077143e-22	0.357187314	0.317	0.106	1.45769289708802e-17	Zfp217
Hsp90ab1	1.23104140318672e-09	0.35625727	0.919	0.984	2.42564398083911e-05	Hsp90ab1
Arl6ip1	0.034326336	0.356129913	0.747	0.807	1	Arl6ip1
Ubxn2a	4.81005115861322e-14	0.355592347	0.457	0.244	9.47772480293149e-10	Ubxn2a
Use1	0.002462555	0.355571642	0.715	0.794	1	Use1
Mink1	0.000183328	0.355389682	0.425	0.317	1	Mink1
Rpl36	2.65883507266912e-05	0.354686124	0.973	0.987	0.523896863	Rpl36
Supt20	4.11253411595257e-05	0.353467632	0.414	0.317	0.810333722	Supt20
Fau	7.36915520281489e-09	0.353374569	0.995	0.998	0.000145202	Fau
Pank2	5.59983676033939e-09	0.352494945	0.5	0.348	0.000110339	Pank2
Plekhg2	2.97051137665713e-12	0.352135992	0.285	0.12	5.85309561656521e-08	Plekhg2
Rps13	3.29089169350041e-05	0.351213695	0.962	0.985	0.648437299	Rps13
Tob2	0.095463745	0.351056747	0.602	0.675	1	Tob2
Casc3	8.37320824506822e-12	0.351046632	0.441	0.247	1.64985695260824e-07	Casc3
Acadm	0.321306468	0.350420029	0.306	0.3	1	Acadm
Zfp524	0.000232588	0.350037725	0.344	0.246	1	Zfp524
Rbm39	9.8001660388926e-07	0.349575934	0.833	0.981	0.019310247	Rbm39
Eif3c	0.000152995	0.349566057	0.801	0.846	1	Eif3c
Csnk1a1	5.14313988816327e-05	0.349306698	0.785	0.889	1	Csnk1a1
Ankrd12	7.8049368844962e-05	0.348921138	0.5	0.403	1	Ankrd12
Lcp1	0.018842299	0.348893614	0.823	0.945	1	Lcp1
Frmd4a	4.50215326111476e-07	0.34875518	0.371	0.224	0.008871043	Frmd4a
Pnpla8	0.000318335	0.348707258	0.473	0.391	1	Pnpla8
Icam1	0.185136631	0.348702771	0.704	0.763	1	Icam1
Cdc42	1.29965853077687e-09	0.348607026	0.898	0.979	2.56084716904275e-05	Cdc42
Snrpe	0.072085315	0.348559269	0.78	0.881	1	Snrpe
Rbm17	0.000704651	0.348533255	0.575	0.542	1	Rbm17
Ash1l	0.141217694	0.348398908	0.489	0.471	1	Ash1l
Got2	0.08758439	0.347942449	0.495	0.491	1	Got2
Mbnl1	0.850654932	0.347420198	0.57	0.729	1	Mbnl1
Pabpn1	0.000317023	0.347121673	0.5	0.402	1	Pabpn1
Il12rb2	2.44743220096392e-35	0.346194145	0.317	0.075	4.8224204087793e-31	Il12rb2
Fas	0.000940836	0.345777623	0.473	0.42	1	Fas
Slc6a6	0.027737097	0.345331889	0.629	0.672	1	Slc6a6
Nsmce4a	0.056494529	0.344861378	0.522	0.497	1	Nsmce4a
Elovl5	3.95991674069547e-08	0.344411311	0.403	0.239	0.000780262	Elovl5
Sumo1	0.013955686	0.343499692	0.747	0.778	1	Sumo1
Rpl30	0.000131593	0.343233564	0.968	0.992	1	Rpl30
Ppp1cb	5.40288565083687e-06	0.343162748	0.64	0.605	0.106458459	Ppp1cb
Vcp	2.26915833676678e-05	0.342980895	0.769	0.859	0.447114959	Vcp
Sfpq	0.001725827	0.34282829	0.742	0.842	1	Sfpq
Egr1	0.388080044	0.342392447	0.312	0.354	1	Egr1
Tmem63b	0.020910105	0.341413612	0.333	0.273	1	Tmem63b
Uchl3	1.75260296750096e-08	0.341331885	0.296	0.155	0.000345333	Uchl3
Arglu1	0.003576141	0.340920711	0.64	0.697	1	Arglu1
Atpif1	0.008758998	0.34071039	0.769	0.851	1	Atpif1
Sav1	0.033248674	0.340630619	0.565	0.519	1	Sav1
Tapbpl	0.004451988	0.340218772	0.634	0.635	1	Tapbpl
Rpl18a	1.1962900555365e-06	0.34007227	0.984	0.994	0.023571699	Rpl18a
Rpl9	7.92733174655285e-07	0.340024314	0.957	0.99	0.015620014	Rpl9
Ric1	0.000406304	0.339748033	0.581	0.536	1	Ric1
Mknk2	0.73936074	0.339584274	0.489	0.545	1	Mknk2
Rtraf	0.018394333	0.337929194	0.726	0.82	1	Rtraf
Ube2e3	0.000110336	0.337922686	0.505	0.414	1	Ube2e3
Kctd12	0.546156217	0.337204237	0.473	0.537	1	Kctd12
Zc3h12d	7.77054864926232e-47	0.336747808	0.301	0.053	1.53110890585065e-42	Zc3h12d
Rtn4	0.000189409	0.335823196	0.763	0.892	1	Rtn4
Mfsd6	1.97096551331578e-46	0.335395641	0.301	0.053	3.88359044743741e-42	Mfsd6
Zdhhc18	0.000316	0.33358951	0.387	0.291	1	Zdhhc18
Hnrnpul2	0.095195459	0.333341354	0.575	0.612	1	Hnrnpul2
Fam53b	1.14890969446156e-09	0.332658772	0.296	0.145	2.26381166196706e-05	Fam53b
Immp1l	0.106487006	0.332398931	0.344	0.313	1	Immp1l
Cdk12	0.104867878	0.332381753	0.516	0.539	1	Cdk12
Htra2	5.76455662567865e-05	0.332307123	0.591	0.496	1	Htra2
Nabp1	5.8194790310097e-07	0.331254288	0.425	0.28	0.011466701	Nabp1
Map2k2	0.265464085	0.33100596	0.667	0.737	1	Map2k2
Ddb1	0.045937805	0.329861983	0.425	0.385	1	Ddb1
Kdm6a	0.049904694	0.329190364	0.403	0.367	1	Kdm6a
Chuk	0.005818933	0.328960837	0.473	0.403	1	Chuk
Crebbp	0.048434726	0.328494924	0.516	0.525	1	Crebbp
Sel1l	0.115681614	0.328361871	0.398	0.357	1	Sel1l
Cand1	0.000352461	0.328266331	0.403	0.314	1	Cand1
Pbxip1	0.004965017	0.328186591	0.554	0.538	1	Pbxip1
Nuak2	0.000151522	0.327451212	0.618	0.567	1	Nuak2
Psmb1	0.026610681	0.32677022	0.801	0.914	1	Psmb1
Polr2m	0.599217654	0.326747878	0.457	0.483	1	Polr2m
Sbno1	0.017700458	0.326673322	0.608	0.626	1	Sbno1
Myo1c	0.532680965	0.326461976	0.468	0.503	1	Myo1c
Unc13d	7.78030937322923e-05	0.325920321	0.382	0.266	1	Unc13d
Hcfc1r1	0.584206554	0.325837051	0.645	0.723	1	Hcfc1r1
Crebrf	4.06623410707399e-06	0.32575352	0.387	0.243	0.080121077	Crebrf
Hspe1	0.347998382	0.325752287	0.753	0.886	1	Hspe1
Smap2	0.411979823	0.325738144	0.554	0.616	1	Smap2
Dctn2	0.001528731	0.325423788	0.688	0.678	1	Dctn2
Ccng2	0.001005164	0.325415356	0.355	0.271	1	Ccng2
Stx12	0.016537646	0.325396889	0.516	0.486	1	Stx12
Rab9	0.038815383	0.325137438	0.57	0.564	1	Rab9
Ap2b1	0.050630188	0.324125283	0.527	0.519	1	Ap2b1
Gabarapl2	0.250207075	0.323989348	0.591	0.684	1	Gabarapl2
Prrc2b	5.81055261573448e-07	0.323737134	0.425	0.299	0.011449113	Prrc2b
Smndc1	7.74910610265101e-05	0.323684916	0.651	0.603	1	Smndc1
Trim27	0.050404806	0.323509246	0.387	0.355	1	Trim27
Prrc2a	0.654862017	0.323021511	0.489	0.518	1	Prrc2a
Rapgef6	5.04782021349601e-05	0.322422498	0.532	0.462	0.994622495	Rapgef6
Rb1cc1	0.231634656	0.322342964	0.462	0.453	1	Rb1cc1
Ywhaz	3.07919469418997e-07	0.32227741	0.801	0.935	0.006067245	Ywhaz
Fdps	0.069002628	0.322224549	0.349	0.312	1	Fdps
Csnk1g1	1.93217572111609e-05	0.322176774	0.409	0.296	0.380715904	Csnk1g1
Gpcpd1	1.22257691650276e-05	0.32208628	0.484	0.363	0.240896556	Gpcpd1
Micu2	5.32433916191949e-05	0.321686278	0.419	0.311	1	Micu2
Car13	6.26883044981049e-08	0.321405576	0.274	0.145	0.00123521	Car13
Ddx46	0.582860965	0.320704308	0.43	0.452	1	Ddx46
Med28	0.282827175	0.319635789	0.608	0.614	1	Med28
Apopt1	0.991133504	0.319604435	0.328	0.356	1	Apopt1
Ghitm	0.001082497	0.31951699	0.704	0.76	1	Ghitm
Purb	0.002988152	0.319072963	0.608	0.661	1	Purb
Cenpa	2.28555872783593e-05	0.318768089	0.371	0.255	0.450346492	Cenpa
Mthfs	0.000121121	0.317926454	0.511	0.407	1	Mthfs
Knop1	0.14318054	0.317591206	0.425	0.397	1	Knop1
Polr2e	0.004291833	0.317519177	0.548	0.538	1	Polr2e
Foxn2	0.006496635	0.317372981	0.425	0.344	1	Foxn2
Traf4	1.89973818171646e-54	0.316724729	0.285	0.042	3.74324411325411e-50	Traf4
Asl	0.000270098	0.315880381	0.543	0.466	1	Asl
Gm11808	0.231039419	0.315810569	0.704	0.81	1	Gm11808
Mpp6	0.003703189	0.315796363	0.36	0.287	1	Mpp6
Leng8	2.29023261579578e-05	0.314587643	0.489	0.384	0.451267435	Leng8
Rps21	7.12120120214193e-06	0.314410064	0.989	0.993	0.140316148	Rps21
Ncor1	0.065832665	0.312866973	0.651	0.713	1	Ncor1
Mrps7	0.021619349	0.312675914	0.489	0.467	1	Mrps7
Lncpint	0.366438389	0.312593967	0.462	0.455	1	Lncpint
Srsf3	0.005259465	0.312411974	0.801	0.94	1	Srsf3
Ubap2l	0.041788091	0.31236781	0.672	0.709	1	Ubap2l
Cyfip1	0.017800434	0.312295432	0.72	0.752	1	Cyfip1
Scand1	0.016298482	0.312010808	0.817	0.945	1	Scand1
Ubtf	0.100076509	0.311926315	0.43	0.399	1	Ubtf
Pde4d	4.67853049462729e-16	0.311672555	0.306	0.12	9.21857648661362e-12	Pde4d
Rps9	2.9889038068293e-07	0.311166598	0.989	0.994	0.005889336	Rps9
Bcl2l1	0.01591616	0.31114455	0.425	0.401	1	Bcl2l1
H2-Q7	0.000251581	0.311047632	0.882	0.972	1	H2-Q7
Ehd1	0.000492903	0.310958845	0.78	0.846	1	Ehd1
Eif1ax	0.377557282	0.310727383	0.613	0.659	1	Eif1ax
Ubash3b	0.001074508	0.310686607	0.538	0.481	1	Ubash3b
Snrpd2	0.49289437	0.310211035	0.699	0.803	1	Snrpd2
Nfya	1.82608693356309e-08	0.309447885	0.387	0.227	0.000359812	Nfya
Pdcl3	0.157011937	0.308428134	0.548	0.566	1	Pdcl3
Trip12	0.075640167	0.308198239	0.591	0.586	1	Trip12
Itgb1	0.016404502	0.308123255	0.694	0.748	1	Itgb1
Wapl	0.501776056	0.30808352	0.495	0.57	1	Wapl
Elmo1	0.095951836	0.308080264	0.457	0.438	1	Elmo1
Kdm3b	0.001416667	0.307649374	0.355	0.27	1	Kdm3b
Ube2n	0.198439306	0.306626286	0.64	0.692	1	Ube2n
Fam110a	0.003546329	0.306622246	0.468	0.395	1	Fam110a
Fbrsl1	9.3466947201009e-06	0.306570281	0.468	0.339	0.184167273	Fbrsl1
Cntrl	0.000160811	0.306542122	0.462	0.351	1	Cntrl
Nsmce3	0.001309555	0.305838284	0.419	0.34	1	Nsmce3
Tpr	0.132583204	0.30562818	0.704	0.794	1	Tpr
Kdm1a	0.000556938	0.305586814	0.5	0.417	1	Kdm1a
Eif3f	0.001738551	0.305564635	0.871	0.941	1	Eif3f
Slc25a3	0.001175742	0.305501905	0.866	0.959	1	Slc25a3
Dctn4	0.05476298	0.305459279	0.586	0.588	1	Dctn4
Slc25a20	1.33697312920979e-05	0.304477194	0.446	0.331	0.263437185	Slc25a20
Ssu72	0.732727964	0.30397227	0.731	0.798	1	Ssu72
Dek	0.000427237	0.303872908	0.747	0.802	1	Dek
Fam96b	0.097657034	0.303137846	0.575	0.64	1	Fam96b
Nfat5	0.039835468	0.302873828	0.661	0.719	1	Nfat5
Yme1l1	0.000651431	0.301829901	0.543	0.484	1	Yme1l1
Vps37b	0.46837709	0.301816439	0.495	0.574	1	Vps37b
Ckb	0.088439354	0.301678171	0.317	0.272	1	Ckb
Gtf3c2	0.612068544	0.30085311	0.333	0.327	1	Gtf3c2
Ext1	0.002178994	0.298946635	0.403	0.32	1	Ext1
Med30	0.078133921	0.298869366	0.398	0.365	1	Med30
Zc3h13	0.918371785	0.298772579	0.468	0.541	1	Zc3h13
Arhgap45	0.000820168	0.298758436	0.505	0.437	1	Arhgap45
Prr14	0.000333027	0.298558048	0.489	0.405	1	Prr14
Atxn7	5.31245883895261e-07	0.298405766	0.446	0.31	0.010467669	Atxn7
Kmt2a	1.45258192777684e-05	0.298259455	0.441	0.335	0.286216743	Kmt2a
Sirt1	0.0005827	0.298034833	0.333	0.242	1	Sirt1
Ywhae	0.000273121	0.297632597	0.817	0.907	1	Ywhae
Hsdl2	7.15945183001959e-09	0.297396893	0.301	0.15	0.00014107	Hsdl2
Phlpp1	4.46069470456173e-05	0.296023248	0.484	0.359	0.878935285	Phlpp1
Fam13b	0.033791614	0.295815973	0.28	0.215	1	Fam13b
Tia1	0.000529523	0.295725495	0.301	0.207	1	Tia1
Triobp	0.00309617	0.294858911	0.457	0.398	1	Triobp
Tsc1	1.18441266586709e-05	0.294611017	0.349	0.232	0.233376672	Tsc1
Gatad1	0.052349752	0.294452738	0.452	0.441	1	Gatad1
Rpl3	0.024647441	0.293458996	0.941	0.975	1	Rpl3
Nudt3	0.493712796	0.292783399	0.355	0.365	1	Nudt3
Gpr137b	0.003399563	0.292425727	0.441	0.375	1	Gpr137b
Dgat1	0.00010723	0.292347636	0.323	0.223	1	Dgat1
Rnaseh2b	2.41293890264197e-05	0.291454153	0.419	0.3	0.475445481	Rnaseh2b
Bod1l	0.131578774	0.290860654	0.435	0.421	1	Bod1l
Inf2	6.82197562150734e-06	0.290860525	0.376	0.244	0.134420208	Inf2
Lsm6	0.012796762	0.290378918	0.473	0.441	1	Lsm6
Psd4	0.00209683	0.290334896	0.349	0.268	1	Psd4
Ttc9c	0.000155882	0.290312791	0.344	0.246	1	Ttc9c
Polr2a	0.001109743	0.289925128	0.554	0.518	1	Polr2a
Tcf4	0.004575064	0.289045237	0.5	0.457	1	Tcf4
Mxi1	0.000784907	0.28848801	0.538	0.482	1	Mxi1
Rabep1	0.008706571	0.288215925	0.382	0.312	1	Rabep1
Zfp638	0.011716545	0.287764608	0.382	0.318	1	Zfp638
Prdm2	0.03784238	0.287629576	0.382	0.331	1	Prdm2
Rpl23a	0.000341533	0.287050402	0.957	0.985	1	Rpl23a
Smagp	7.327305289077e-17	0.286788516	0.317	0.119	1.44377223415973e-12	Smagp
Vti1b	0.410300644	0.286681986	0.565	0.607	1	Vti1b
Ascc1	0.077699715	0.286673049	0.274	0.227	1	Ascc1
Gdi2	2.54013145272431e-05	0.286294492	0.817	0.906	0.500507501	Gdi2
Csnk2a1	0.103380148	0.285609704	0.473	0.462	1	Csnk2a1
Meaf6	0.273395519	0.285586778	0.344	0.318	1	Meaf6
Zfp644	0.000183803	0.285490924	0.575	0.5	1	Zfp644
Son	0.019128611	0.285379453	0.785	0.947	1	Son
Ino80b	0.299970398	0.284900753	0.392	0.441	1	Ino80b
Supt6	0.046132271	0.284699568	0.462	0.418	1	Supt6
H2afy	0.000177973	0.283590585	0.79	0.856	1	H2afy
Atl3	9.84216630717859e-08	0.28344397	0.409	0.257	0.0019393	Atl3
Fis1	0.023687397	0.282855903	0.785	0.88	1	Fis1
Bmt2	0.000756349	0.282794215	0.328	0.243	1	Bmt2
Kmt2e	0.618941507	0.282783421	0.602	0.673	1	Kmt2e
Ercc3	0.020528313	0.282677758	0.269	0.208	1	Ercc3
Ahcyl2	0.000238774	0.282425313	0.452	0.351	1	Ahcyl2
Sms	0.007845556	0.28232837	0.344	0.27	1	Sms
Pan3	0.050554794	0.28144114	0.548	0.509	1	Pan3
Ythdf2	0.003096411	0.280595928	0.559	0.509	1	Ythdf2
Rnf40	0.009099929	0.280370725	0.253	0.187	1	Rnf40
Dnlz	0.408801976	0.28015599	0.296	0.281	1	Dnlz
Glod4	0.54100546	0.279625016	0.376	0.379	1	Glod4
Orai1	0.067954646	0.279576322	0.586	0.641	1	Orai1
Marf1	5.41666574408054e-06	0.278953065	0.36	0.227	0.106729982	Marf1
Snx6	0.02788693	0.278785857	0.538	0.514	1	Snx6
Rab14	0.740287497	0.2779654	0.688	0.818	1	Rab14
Acin1	0.18111172	0.276959204	0.661	0.749	1	Acin1
Rpl18	0.038260863	0.276767102	0.968	0.99	1	Rpl18
Ptma	0.000655256	0.276632256	0.946	0.994	1	Ptma
Pglyrp1	3.07785357923736e-15	0.276537076	0.263	0.09	6.06460269252929e-11	Pglyrp1
Pum2	0.081422157	0.276467518	0.543	0.556	1	Pum2
Isy1	0.001043524	0.27642814	0.446	0.386	1	Isy1
Rpl19	1.18946914805702e-05	0.27639944	0.989	0.995	0.234373001	Rpl19
Hnrnpdl	0.040222486	0.275014245	0.763	0.872	1	Hnrnpdl
Irak1	0.541105119	0.274904898	0.505	0.542	1	Irak1
Setd5	0.586461457	0.274540564	0.392	0.406	1	Setd5
Elavl1	0.003450004	0.274434679	0.57	0.564	1	Elavl1
Slc25a38	1.10059174665888e-07	0.27426675	0.317	0.174	0.002168606	Slc25a38
Gem	3.43115930066508e-11	0.274079131	0.344	0.163	6.76075628603047e-07	Gem
3110040N11Rik	0.003799448	0.274017282	0.258	0.18	1	3110040N11Rik
Dbnl	0.271028638	0.273750491	0.667	0.731	1	Dbnl
Thap2	2.34975630799176e-19	0.273060787	0.317	0.111	4.62995982926696e-15	Thap2
Ankrd13a	0.035388316	0.272922301	0.538	0.507	1	Ankrd13a
Arl2bp	1.1489302755676e-05	0.27244333	0.392	0.273	0.226385221	Arl2bp
Pgls	0.491020718	0.271623113	0.71	0.796	1	Pgls
Maz	0.026312219	0.271208243	0.409	0.352	1	Maz
Rsf1	0.017674481	0.271169031	0.452	0.412	1	Rsf1
Prr13	0.686805225	0.271105539	0.715	0.83	1	Prr13
Bptf	0.268619932	0.271100914	0.543	0.561	1	Bptf
Btf3	0.000183038	0.270844714	0.892	0.962	1	Btf3
Uqcrc2	0.542079504	0.270456622	0.602	0.698	1	Uqcrc2
Map4	0.009098574	0.270326969	0.559	0.535	1	Map4
Tctex1d2	0.516020124	0.27012089	0.489	0.548	1	Tctex1d2
Atad2b	0.015433942	0.269865864	0.457	0.399	1	Atad2b
Hnrnpf	0.011224454	0.269656771	0.806	0.93	1	Hnrnpf
C1qbp	0.978377057	0.269541167	0.462	0.506	1	C1qbp
Pcbp2	1.111717822132e-05	0.269538773	0.871	0.952	0.21905288	Pcbp2
Rpl22	0.022940935	0.268268695	0.93	0.976	1	Rpl22
Clec2i	1.32309659072491e-25	0.268077991	0.274	0.071	2.60702952236436e-21	Clec2i
Rtcb	0.396189721	0.268014643	0.548	0.574	1	Rtcb
Cyld	0.013436429	0.267414288	0.489	0.45	1	Cyld
Taz	1.54907821252564e-06	0.267343411	0.43	0.294	0.030523037	Taz
Rhog	0.000719114	0.267302935	0.817	0.902	1	Rhog
Psmc4	0.806021487	0.26715808	0.591	0.672	1	Psmc4
Pafah1b1	0.030838542	0.266971791	0.763	0.843	1	Pafah1b1
Khdrbs1	0.001839284	0.266917748	0.656	0.677	1	Khdrbs1
Spag7	0.273987351	0.266816678	0.516	0.525	1	Spag7
Ehmt1	0.000585649	0.266625608	0.317	0.225	1	Ehmt1
Topbp1	0.089440862	0.266366216	0.274	0.229	1	Topbp1
Aspscr1	0.976344091	0.266044509	0.376	0.411	1	Aspscr1
Kansl3	1.89367476910666e-06	0.265960551	0.575	0.45	0.037312968	Kansl3
Morf4l1	0.000100623	0.265566963	0.801	0.942	1	Morf4l1
Ubxn4	0.046537513	0.265426638	0.634	0.688	1	Ubxn4
Arpc4	0.000669226	0.265396092	0.812	0.906	1	Arpc4
Micu1	7.10273193050142e-06	0.265185936	0.349	0.231	0.13995223	Micu1
Clptm1	0.007204796	0.265033966	0.565	0.508	1	Clptm1
Ier5	5.52072918575924e-06	0.264790893	0.823	0.936	0.108780448	Ier5
Rbm42	0.047082238	0.264665147	0.683	0.735	1	Rbm42
Ptov1	0.049713656	0.264290716	0.28	0.229	1	Ptov1
Btg1	1.65237662293877e-05	0.264208353	0.93	0.996	0.32558429	Btg1
Aamp	0.249835889	0.264005505	0.618	0.684	1	Aamp
Ddx18	0.066306493	0.263842766	0.409	0.379	1	Ddx18
Wbp4	0.741901168	0.263676561	0.522	0.566	1	Wbp4
Rps4x	0.018169399	0.263520077	0.978	0.983	1	Rps4x
4930503L19Rik	1.37286357171907e-08	0.26289507	0.253	0.12	0.000270509	4930503L19Rik
Cxxc1	0.537868744	0.262609605	0.269	0.255	1	Cxxc1
Slamf1	6.31298728039434e-16	0.262587823	0.28	0.103	1.2439110137289e-11	Slamf1
Chst11	4.48892382962918e-20	0.261548244	0.29	0.094	8.84497551390134e-16	Chst11
Bag5	0.39814019	0.261333252	0.242	0.271	1	Bag5
Taok3	0.134298953	0.261184065	0.478	0.582	1	Taok3
Ubr5	0.038177157	0.261046026	0.435	0.391	1	Ubr5
Ankhd1	0.044247265	0.260926434	0.344	0.297	1	Ankhd1
Ncoa3	0.000248175	0.260669347	0.505	0.418	1	Ncoa3
Tmem128	0.0359941	0.260554547	0.677	0.703	1	Tmem128
Eif3m	0.273085855	0.259623732	0.72	0.822	1	Eif3m
Fus	0.068913133	0.259421047	0.769	0.929	1	Fus
Dmxl1	0.002678815	0.259165216	0.387	0.315	1	Dmxl1
Hmg20b	0.007570455	0.258993857	0.575	0.572	1	Hmg20b
Rps15	0.000914896	0.258771459	0.968	0.99	1	Rps15
1110004F10Rik	0.975294205	0.258730346	0.624	0.697	1	1110004F10Rik
Capzb	0.000795691	0.258480995	0.849	0.945	1	Capzb
Pdlim5	0.004461411	0.258114865	0.473	0.401	1	Pdlim5
Ppp3cb	0.001664386	0.257859064	0.387	0.302	1	Ppp3cb
Clasp2	0.006049964	0.257847059	0.473	0.409	1	Clasp2
Hnrnph1	0.462191459	0.257598169	0.651	0.717	1	Hnrnph1
Med13	0.952237628	0.257403368	0.489	0.539	1	Med13
Dnajc10	0.001571522	0.256479732	0.382	0.302	1	Dnajc10
Ociad1	0.380473452	0.256121783	0.575	0.619	1	Ociad1
March7	0.008855319	0.255642642	0.715	0.777	1	March7
Daam1	0.332282503	0.255513918	0.253	0.232	1	Daam1
Ep400	0.049097337	0.255403542	0.478	0.465	1	Ep400
Mvp	0.08939241	0.255359856	0.715	0.808	1	Mvp
Mpc1	0.642930831	0.255326055	0.742	0.842	1	Mpc1
Phf3	0.014068809	0.255211955	0.624	0.63	1	Phf3
Nucks1	0.056775727	0.255014682	0.591	0.576	1	Nucks1
Lypla2	0.764094332	0.254876795	0.457	0.486	1	Lypla2
Irf5	0.281532882	0.254617396	0.715	0.817	1	Irf5
Csde1	0.001565937	0.254617228	0.796	0.926	1	Csde1
Khsrp	0.160747709	0.254384549	0.414	0.395	1	Khsrp
Setx	9.40175741094289e-05	0.253495529	0.253	0.157	1	Setx
Trip10	8.31029434163901e-07	0.253200885	0.274	0.15	0.016374604	Trip10
Slc25a1	0.00964736	0.253179886	0.441	0.392	1	Slc25a1
Nbeal1	0.005694884	0.25265182	0.339	0.257	1	Nbeal1
Gpx4	0.26457444	0.252605205	0.823	0.939	1	Gpx4
Cstf3	0.000813785	0.251977227	0.263	0.174	1	Cstf3
Nras	0.632567576	0.251334865	0.575	0.621	1	Nras
Hat1	0.046350861	0.25109947	0.559	0.565	1	Hat1
Mapkap1	0.486506442	0.250805431	0.344	0.331	1	Mapkap1
Hnrnpa3	2.2276172088914e-05	0.250757993	0.86	0.94	0.438929695	Hnrnpa3
Sin3a	0.054414051	0.250323096	0.29	0.233	1	Sin3a
Usp12	0.128011901	0.250108799	0.36	0.325	1	Usp12
Sik3	6.79809124642979e-05	0.250028069	0.446	0.351	1	Sik3
Krtcap2	6.9384192442377e-08	-0.250711127	0.586	0.808	0.001367146	Krtcap2
Rpl36al	2.76178390410576e-15	-0.250722051	0.844	0.97	5.44181900464999e-11	Rpl36al
Ppp2ca	0.000117932	-0.250727351	0.726	0.942	1	Ppp2ca
Tifab	2.39495052321402e-12	-0.25074263	0.097	0.35	4.7190105109409e-08	Tifab
Tex264	1.30891104948721e-10	-0.25074956	0.215	0.447	2.5790783319096e-06	Tex264
Tmem2	1.9742767725264e-11	-0.250756898	0.145	0.375	3.89011495258601e-07	Tmem2
Tmem173	4.14955523450442e-07	-0.251830702	0.419	0.6	0.008176284	Tmem173
Uqcr10	3.51405490840699e-10	-0.251851191	0.726	0.907	6.92409379152513e-06	Uqcr10
Impa2	3.16301659669367e-12	-0.252493538	0.124	0.376	6.23240790212522e-08	Impa2
Rreb1	3.50121426015484e-10	-0.252560802	0.156	0.378	6.8987925782091e-06	Rreb1
Atraid	9.90578424797438e-09	-0.252710203	0.323	0.533	0.000195184	Atraid
Cerk	1.74111238267855e-08	-0.253200306	0.167	0.349	0.000343069	Cerk
Bnip3l	9.14966677715746e-08	-0.253468137	0.597	0.805	0.00180285	Bnip3l
H2-Oa	4.27600515816951e-08	-0.254073985	0.28	0.493	0.000842544	H2-Oa
Pgs1	8.77616784250345e-12	-0.254108767	0.28	0.542	1.72925611168688e-07	Pgs1
Mtus1	2.33570958880075e-09	-0.254473639	0.134	0.346	4.602282173773e-05	Mtus1
Psmb2	1.5782976815319e-10	-0.254927893	0.667	0.872	3.10987775169045e-06	Psmb2
Gys1	1.4757490613914e-10	-0.255208281	0.081	0.295	2.90781595056561e-06	Gys1
Arhgef10l	1.01611832944429e-10	-0.255590542	0.059	0.271	2.00215955633704e-06	Arhgef10l
Msantd3	1.42655426153269e-14	-0.255629681	0.011	0.262	2.81088251692401e-10	Msantd3
Stard3	3.43575588729551e-10	-0.25598322	0.215	0.453	6.76981340032708e-06	Stard3
Tmed2	3.65237394897238e-12	-0.255995673	0.656	0.87	7.19663762905517e-08	Tmed2
Comtd1	3.15363995288837e-08	-0.256046237	0.188	0.368	0.000621393	Comtd1
Aifm2	8.94747531042722e-13	-0.256578644	0.075	0.314	1.76301053516658e-08	Aifm2
Cuedc2	1.14050362424829e-13	-0.256714303	0.414	0.665	2.24724834121884e-09	Cuedc2
Plgrkt	2.20574396655047e-07	-0.256763969	0.538	0.747	0.004346198	Plgrkt
Zfp263	4.62769479329862e-07	-0.257378365	0.22	0.388	0.00911841	Zfp263
Cryzl1	9.15675783783457e-11	-0.25741199	0.14	0.364	1.80424756436692e-06	Cryzl1
Rpl10	2.45295162043e-11	-0.257443993	0.957	0.986	4.83329587289527e-07	Rpl10
Il27	3.07410419742998e-10	-0.257487836	0.102	0.318	6.05721491061603e-06	Il27
Sarnp	1.03436316237198e-07	-0.257575058	0.511	0.705	0.002038109	Sarnp
Uck2	1.67332560357236e-05	-0.257624962	0.199	0.331	0.329712077	Uck2
Nrp2	3.24220647021331e-09	-0.257763081	0.371	0.589	6.38844362890831e-05	Nrp2
1810043G02Rik	1.46592422248719e-13	-0.258557475	0.129	0.397	2.88845708798875e-09	1810043G02Rik
Mrpl42	9.77238494374732e-09	-0.258629487	0.333	0.557	0.000192555	Mrpl42
Pdlim7	2.41492615598817e-07	-0.258797865	0.194	0.376	0.00475837	Pdlim7
Ndufv1	5.00428298133759e-09	-0.258940359	0.366	0.581	9.86043918642758e-05	Ndufv1
Cisd1	8.63230954203879e-10	-0.259304666	0.22	0.439	1.70091027216332e-05	Cisd1
Gm47283	5.69772275451031e-11	-0.259781109	0.505	0.767	1.12267929154871e-06	Gm47283
Cyb5r1	6.95964469824158e-12	-0.259963545	0.081	0.304	1.37132839134152e-07	Cyb5r1
Dnttip2	7.85651464024726e-09	-0.260935471	0.425	0.64	0.000154805	Dnttip2
Ssbp1	1.93980320144703e-08	-0.260993102	0.333	0.555	0.000382219	Ssbp1
Gbp5	1.42850779223035e-05	-0.261021299	0.548	0.712	0.281473175	Gbp5
Atp1a3	2.29577685210586e-16	-0.261352055	0.086	0.383	4.52359870938939e-12	Atp1a3
Gab2	4.84757537495794e-10	-0.261376587	0.226	0.452	9.55166251881712e-06	Gab2
Ssr3	2.30468270588274e-07	-0.261401429	0.575	0.776	0.004541147	Ssr3
Dusp3	3.36488110520546e-11	-0.261676923	0.247	0.486	6.63016172969683e-07	Dusp3
H2-T23	9.21491665059081e-06	-0.261741308	0.86	0.961	0.181570718	H2-T23
Slc38a6	3.26894782052641e-09	-0.261849012	0.108	0.301	6.44113478556523e-05	Slc38a6
mt-Nd2	2.1122854975508e-12	-0.262142612	0.812	0.984	4.16204734437409e-08	mt-Nd2
B2m	9.32226792436881e-10	-0.262291728	0.989	0.999	1.83685967181763e-05	B2m
Slc39a1	5.01136630323716e-10	-0.262655567	0.28	0.512	9.87439616389851e-06	Slc39a1
Ly86	1.20666366231266e-06	-0.263405008	0.618	0.805	0.023776101	Ly86
Msl2	3.20083660414227e-11	-0.264251924	0.263	0.518	6.30692844480192e-07	Msl2
Fndc3b	1.33503552749409e-11	-0.264405579	0.151	0.402	2.63055400337435e-07	Fndc3b
Alg5	1.16771388441266e-10	-0.264473733	0.242	0.483	2.3008634378467e-06	Alg5
Cd164	2.07519028004826e-07	-0.264632917	0.468	0.678	0.004088955	Cd164
Tmbim6	5.72238729306942e-11	-0.264766333	0.828	0.968	1.1275391922264e-06	Tmbim6
Nme1	1.68653600465688e-11	-0.264952811	0.349	0.637	3.32315054357592e-07	Nme1
Glmp	7.14504386776196e-10	-0.265144492	0.462	0.67	1.40785944370382e-05	Glmp
Ldlrap1	1.81243163244039e-15	-0.265387977	0.097	0.37	3.57121528856055e-11	Ldlrap1
Tubb6	3.26764562547374e-09	-0.265859457	0.333	0.569	6.43856894043346e-05	Tubb6
Mrpl51	7.67742975538486e-14	-0.266525638	0.312	0.595	1.51276075900103e-09	Mrpl51
Ssr4	2.77184157489383e-11	-0.266812064	0.72	0.895	5.4616366391708e-07	Ssr4
Atp6ap2	5.67593755821926e-07	-0.266835142	0.613	0.776	0.011183867	Atp6ap2
Wdfy2	4.16514862040551e-12	-0.267003504	0.097	0.345	8.20700884164701e-08	Wdfy2
Hdlbp	2.06832182096516e-07	-0.267455726	0.478	0.681	0.004075421	Hdlbp
Vsir	2.17104260239418e-11	-0.267561688	0.328	0.589	4.2778223437575e-07	Vsir
Cdadc1	6.25829355976605e-09	-0.267876843	0.172	0.376	0.000123313	Cdadc1
Fbl	2.46641435587428e-07	-0.267912919	0.452	0.637	0.004859823	Fbl
Lgals1	3.05886015625618e-11	-0.267928865	0.532	0.82	6.02717805188718e-07	Lgals1
C1rl	4.7563756471075e-13	-0.268568497	0.07	0.317	9.37196257506061e-09	C1rl
Sdf2l1	8.51916653600294e-09	-0.268871173	0.382	0.572	0.000167862	Sdf2l1
Pdia3	5.98093541047199e-07	-0.269083998	0.672	0.848	0.011784835	Pdia3
Znrd1	7.72685115976151e-11	-0.269286663	0.36	0.595	1.52249875251941e-06	Znrd1
Rai14	7.75072230866463e-11	-0.269373154	0.07	0.282	1.52720232369928e-06	Rai14
Cisd2	2.36906008980963e-10	-0.270127794	0.522	0.741	4.66799600096089e-06	Cisd2
Ehd4	6.13459502625308e-06	-0.270361654	0.366	0.519	0.12087606	Ehd4
Tor1aip1	1.33864548742029e-09	-0.270415011	0.586	0.835	2.63766706841294e-05	Tor1aip1
Mfsd12	1.53410242002462e-08	-0.27051336	0.151	0.347	0.00030228	Mfsd12
Rbpms	8.97467334348129e-09	-0.270561532	0.349	0.58	0.000176837	Rbpms
Tap1	2.51997442601323e-08	-0.270633478	0.726	0.913	0.000496536	Tap1
Hprt	1.10240802788934e-13	-0.270770029	0.452	0.709	2.17218477815316e-09	Hprt
Mafk	6.70475136014179e-06	-0.270871194	0.301	0.469	0.132110421	Mafk
Eif4g3	3.49852533756913e-13	-0.271306522	0.242	0.512	6.89349432514622e-09	Eif4g3
Ppp2r2a	1.4808216610728e-08	-0.271413678	0.382	0.587	0.000291781	Ppp2r2a
Slc35f6	1.38898632925011e-09	-0.271727456	0.226	0.444	2.73685866315442e-05	Slc35f6
Cnpy2	1.18074440069721e-10	-0.271829192	0.274	0.497	2.32653876713379e-06	Cnpy2
Rffl	2.14010197320685e-12	-0.27253702	0.086	0.323	4.21685692800678e-08	Rffl
Lasp1	8.7459298653469e-09	-0.272567745	0.478	0.687	0.00017233	Lasp1
Uhrf1bp1l	4.35060372581723e-10	-0.272889009	0.14	0.363	8.57242958135027e-06	Uhrf1bp1l
Tlr4	1.70317099429602e-11	-0.273077614	0.065	0.289	3.35592812716088e-07	Tlr4
Fosb	1.01732287170771e-09	-0.273078392	0.403	0.639	2.00453298641287e-05	Fosb
Tmem87b	2.73079859426983e-10	-0.273390321	0.22	0.45	5.38076555014928e-06	Tmem87b
Lin54	1.26693143661903e-07	-0.273858789	0.226	0.402	0.002496362	Lin54
Luzp1	2.34260057464331e-07	-0.274097359	0.247	0.427	0.00461586	Luzp1
Slamf6	4.655539953032e-13	-0.274157435	0.086	0.339	9.17327592345426e-09	Slamf6
Ggnbp2	2.92896035909817e-08	-0.274324432	0.484	0.696	0.000577122	Ggnbp2
Atf6	1.06142761432611e-09	-0.274630978	0.21	0.412	2.09143697126816e-05	Atf6
Ano6	2.58908290027346e-09	-0.274958105	0.145	0.336	5.10152894669883e-05	Ano6
Fcor	5.75573273344755e-11	-0.274971632	0.043	0.254	1.1341095777985e-06	Fcor
Klf9	7.030896087469e-07	-0.27519274	0.237	0.41	0.013853678	Klf9
Adam15	2.68424802589729e-12	-0.275387231	0.231	0.493	5.28904231022803e-08	Adam15
Zfp326	3.42266885589367e-08	-0.275495822	0.263	0.465	0.000674403	Zfp326
Tln1	2.0119491570716e-05	-0.275681038	0.634	0.805	0.396434462	Tln1
Irak3	7.47227052240584e-14	-0.276542381	0.054	0.313	1.47233618373485e-09	Irak3
Arhgap24	1.08050138324174e-12	-0.276705993	0.065	0.307	2.12901992553952e-08	Arhgap24
Il3ra	1.53856372592441e-11	-0.276838479	0.344	0.59	3.03158596556146e-07	Il3ra
Gm46224	2.31248812482457e-10	-0.277365882	0.086	0.297	4.55652660115434e-06	Gm46224
Fubp1	2.08818987063863e-06	-0.277872838	0.495	0.67	0.041145693	Fubp1
Zbtb7a	4.35032289813792e-07	-0.278302434	0.5	0.705	0.008571876	Zbtb7a
Zbtb11	1.23452813208256e-11	-0.278887506	0.199	0.469	2.43251423145548e-07	Zbtb11
Ubl3	8.75774965450243e-08	-0.279410661	0.661	0.898	0.001725627	Ubl3
Aig1	1.88541845099725e-12	-0.279658704	0.339	0.596	3.71502851584498e-08	Aig1
Ccl12	0.738173765	-0.279682772	0.269	0.285	1	Ccl12
Il13ra1	6.4669921315284e-09	-0.279771181	0.29	0.513	0.000127426	Il13ra1
Ewsr1	3.59020943936191e-13	-0.280221052	0.57	0.817	7.0741486793187e-09	Ewsr1
Eif4a1	3.25869101163353e-10	-0.280241835	0.839	0.976	6.42092476932271e-06	Eif4a1
Ndufa2	3.38371170014115e-10	-0.280665507	0.774	0.937	6.66726553395813e-06	Ndufa2
Rps8	1.22227368319665e-10	-0.280986389	0.978	0.995	2.40836806537068e-06	Rps8
Nrg1	5.13237455787905e-06	-0.281152661	0.145	0.29	0.101128308	Nrg1
Nrros	1.90740926415369e-08	-0.281172912	0.382	0.609	0.000375836	Nrros
Cmtm3	7.02172428354576e-11	-0.281317421	0.226	0.461	1.38356055282986e-06	Cmtm3
Tmem51	8.73699822888041e-12	-0.282257109	0.086	0.316	1.7215381310186e-07	Tmem51
Fuca1	1.5669547806767e-13	-0.282616384	0.43	0.698	3.08752769984537e-09	Fuca1
Noct	1.38504570213483e-06	-0.28288563	0.14	0.293	0.027290941	Noct
Vamp4	6.17286270026738e-13	-0.282920931	0.403	0.66	1.21630086646068e-08	Vamp4
Sde2	1.99254476563123e-07	-0.283092381	0.435	0.63	0.00392611	Sde2
Cdk9	5.96816527344462e-09	-0.283161389	0.462	0.674	0.000117597	Cdk9
Gas7	1.99418552789873e-11	-0.283861774	0.048	0.267	3.92934316417166e-07	Gas7
Il18	9.9647134753768e-12	-0.284320898	0.059	0.281	1.96344714318824e-07	Il18
Wars	5.95601714423674e-10	-0.284831395	0.376	0.6	1.17357361810041e-05	Wars
Plec	3.34917349003885e-14	-0.285028504	0.226	0.5	6.59921144477255e-10	Plec
Emc7	1.05167855930115e-09	-0.286655789	0.452	0.67	2.07222743324698e-05	Emc7
Azin1	1.86732238873208e-08	-0.287150734	0.452	0.656	0.000367937	Azin1
Adcy7	1.68287086389653e-08	-0.287372425	0.161	0.352	0.000331593	Adcy7
Tnfrsf12a	3.66615706405222e-06	-0.288750662	0.183	0.335	0.072237959	Tnfrsf12a
Fuom	1.34045511455903e-13	-0.28903597	0.075	0.329	2.64123275772712e-09	Fuom
Tnfaip3	5.52769662094914e-05	-0.289765974	0.737	0.925	1	Tnfaip3
Usp18	1.03900314719582e-09	-0.290488908	0.177	0.408	2.04725180123465e-05	Usp18
Atp6v1c1	3.45523274479074e-11	-0.291115259	0.339	0.581	6.80819060033568e-07	Atp6v1c1
Pxn	9.71796624762259e-12	-0.291691531	0.403	0.648	1.91482806943156e-07	Pxn
Stt3b	1.18274141922604e-10	-0.29187889	0.194	0.415	2.33047369244298e-06	Stt3b
Hipk1	1.17964630669398e-08	-0.292168678	0.312	0.533	0.000232438	Hipk1
Rassf4	3.87691477034748e-09	-0.2922533	0.306	0.536	7.63907286349268e-05	Rassf4
Tgtp2	6.21650405253354e-10	-0.292363947	0.199	0.415	1.22489995851121e-05	Tgtp2
Psmb6	1.32205395020249e-10	-0.292903253	0.763	0.922	2.60497510347898e-06	Psmb6
Dbi	1.3460028755689e-15	-0.29293664	0.565	0.821	2.65216406602096e-11	Dbi
Rrp1b	3.2257101702972e-09	-0.293131619	0.129	0.325	6.35593931955361e-05	Rrp1b
Pkig	9.96170776275292e-15	-0.293637502	0.333	0.638	1.96285489757284e-10	Pkig
Rara	8.51393465507377e-08	-0.293933881	0.215	0.392	0.001677586	Rara
Pcnx	1.32255475170149e-08	-0.29430032	0.258	0.45	0.000260596	Pcnx
Clptm1l	2.58779381984127e-10	-0.294592248	0.382	0.589	5.09898894261524e-06	Clptm1l
Gng11	3.93277719758713e-11	-0.294669144	0.048	0.257	7.74914419012569e-07	Gng11
Ifnar1	1.22598845221735e-07	-0.294950534	0.403	0.608	0.002415688	Ifnar1
Fundc2	1.33781301525523e-10	-0.295496012	0.247	0.494	2.6360267652589e-06	Fundc2
Rnasel	3.24242414646662e-09	-0.295583985	0.151	0.346	6.38887253819782e-05	Rnasel
Agpat4	4.38272880866768e-09	-0.296772277	0.237	0.452	8.6357288445988e-05	Agpat4
Cbl	5.75609362451021e-07	-0.296960339	0.532	0.703	0.011341807	Cbl
Tppp3	2.76790160565681e-08	-0.297727642	0.091	0.268	0.000545387	Tppp3
Ssr2	4.46909125392792e-11	-0.297931105	0.409	0.648	8.80589740673957e-07	Ssr2
Surf4	5.97881245033921e-10	-0.298254625	0.522	0.739	1.17806520521484e-05	Surf4
Man1a	1.90846754394864e-07	-0.298296827	0.28	0.463	0.003760444	Man1a
Atp6v0d1	3.37665709204712e-12	-0.299157104	0.559	0.777	6.65336513416964e-08	Atp6v0d1
Selenof	2.51899797086512e-11	-0.299297672	0.575	0.79	4.96343360179263e-07	Selenof
Acaa1a	1.42258221662973e-09	-0.299307038	0.581	0.761	2.80305599964723e-05	Acaa1a
Tlr7	1.06020522022229e-13	-0.299379203	0.091	0.363	2.08902836592599e-09	Tlr7
Ppp1r12b	9.03992908873756e-13	-0.299466167	0.054	0.288	1.78122762764485e-08	Ppp1r12b
Arnt	1.35264797684579e-09	-0.299919085	0.263	0.471	2.66525757357694e-05	Arnt
Adam9	1.82663284046821e-13	-0.300664656	0.194	0.462	3.59919734885856e-09	Adam9
P2ry6	1.64035848479747e-14	-0.300737371	0.134	0.425	3.23216235844494e-10	P2ry6
Tfec	1.17717746378397e-13	-0.301104782	0.027	0.267	2.31951047463994e-09	Tfec
Spryd7	1.53357877099854e-13	-0.301509026	0.097	0.355	3.02176361037552e-09	Spryd7
Tspan31	4.06388169998409e-10	-0.301554673	0.339	0.573	8.00747250164865e-06	Tspan31
Pip5k1c	3.34444831135505e-13	-0.302026925	0.328	0.62	6.58990095269399e-09	Pip5k1c
Dennd1a	1.74386825377981e-12	-0.302061443	0.204	0.464	3.43611800724773e-08	Dennd1a
Pgm2	2.12672538780084e-10	-0.3021162	0.188	0.404	4.19049970412278e-06	Pgm2
Rcbtb2	8.12009051205749e-12	-0.302236351	0.204	0.455	1.59998263449581e-07	Rcbtb2
Il11ra1	1.68311757929708e-09	-0.302534911	0.156	0.362	3.31641487824696e-05	Il11ra1
Tbc1d23	1.50819750225902e-09	-0.302609411	0.301	0.507	2.97175235845118e-05	Tbc1d23
Gcsh	2.99257678065042e-14	-0.302898074	0.07	0.338	5.89657328859359e-10	Gcsh
Mettl6	5.77701876012945e-14	-0.302916186	0.167	0.453	1.13830377649591e-09	Mettl6
Ypel3	5.23014544154856e-11	-0.303211838	0.376	0.653	1.03054785780273e-06	Ypel3
Tmem205	3.47300611512458e-14	-0.303986575	0.21	0.474	6.84321124924148e-10	Tmem205
Imp3	3.47132779391157e-11	-0.304018756	0.339	0.597	6.83990428512335e-07	Imp3
Ggct	4.46821889330515e-12	-0.305524402	0.113	0.352	8.80417850736847e-08	Ggct
Lyl1	5.93417256913969e-11	-0.305753144	0.075	0.292	1.16926936302328e-06	Lyl1
Txn1	7.3220626489278e-10	-0.306360823	0.876	0.979	1.44273922434473e-05	Txn1
Prkcd	2.35417990050731e-12	-0.306385512	0.624	0.861	4.6386760759596e-08	Prkcd
Tmem192	7.15858910018668e-17	-0.30646559	0.226	0.52	1.41052839630078e-12	Tmem192
Tsc22d4	1.39369288428512e-10	-0.308232367	0.532	0.793	2.7461324591954e-06	Tsc22d4
Rab7	2.91372009896596e-11	-0.308435508	0.742	0.902	5.74119408300253e-07	Rab7
Uap1l1	1.33442696510424e-15	-0.308916059	0.183	0.487	2.62935489204139e-11	Uap1l1
Tm2d2	8.89856951132909e-14	-0.309100914	0.323	0.584	1.75337413651228e-09	Tm2d2
Ltb4r1	2.5434605318432e-09	-0.309271692	0.091	0.285	5.01163463194384e-05	Ltb4r1
Ndufv3	5.09678935519203e-12	-0.309353372	0.624	0.854	1.00427137454704e-07	Ndufv3
Mlkl	2.23007614418032e-18	-0.310680547	0.022	0.331	4.3941420344929e-14	Mlkl
Il6ra	1.84170295456572e-16	-0.31117523	0.183	0.506	3.62889150167629e-12	Il6ra
Atp5f1	1.36351535214676e-10	-0.311336721	0.742	0.885	2.68667064986998e-06	Atp5f1
Lrrc8d	3.57010124995453e-15	-0.312368422	0.285	0.552	7.0345275029104e-11	Lrrc8d
Med7	4.05971131428841e-13	-0.312444272	0.226	0.503	7.99925517367388e-09	Med7
Atp11b	1.1566442190192e-06	-0.313379978	0.559	0.78	0.022790518	Atp11b
Abi3	2.17610820813579e-09	-0.313445445	0.242	0.459	4.28780361331076e-05	Abi3
Csrnp1	1.10399678941222e-09	-0.313577795	0.672	0.891	2.17531527385783e-05	Csrnp1
Mef2d	1.94718368540051e-10	-0.3139627	0.349	0.592	3.83673073371316e-06	Mef2d
Dtnbp1	3.13173134591123e-11	-0.314274352	0.339	0.57	6.17076344398349e-07	Dtnbp1
Mrpl35	1.90830188682756e-13	-0.314404009	0.231	0.496	3.76011803780503e-09	Mrpl35
Zfp385a	2.45615956379814e-14	-0.314652934	0.097	0.369	4.83961680450786e-10	Zfp385a
Acer3	1.6139870460357e-16	-0.314975222	0.226	0.533	3.18020007550874e-12	Acer3
Uqcc2	5.21146681933578e-11	-0.315416352	0.57	0.778	1.02686742208192e-06	Uqcc2
Nceh1	1.53359278745944e-12	-0.315969958	0.086	0.323	3.02179122841008e-08	Nceh1
Tmeff1	5.81602164919241e-13	-0.316055447	0.038	0.272	1.14598890575687e-08	Tmeff1
Tomm40	3.2244281682113e-12	-0.316762567	0.253	0.494	6.35341326264355e-08	Tomm40
Parp12	5.66333572644908e-12	-0.31756116	0.204	0.459	1.11590367153953e-07	Parp12
Selenos	1.37954967537108e-10	-0.318010444	0.446	0.686	2.71826468035117e-06	Selenos
Ssbp4	1.11073751236949e-12	-0.31818836	0.258	0.542	2.18859719437285e-08	Ssbp4
Plcg2	4.02465830801813e-11	-0.318248771	0.215	0.461	7.93018673011893e-07	Plcg2
Pik3c2a	2.47181029673069e-09	-0.318352172	0.296	0.501	4.87045500867815e-05	Pik3c2a
Mettl9	1.02010546634415e-11	-0.318387475	0.301	0.523	2.01001581088451e-07	Mettl9
Nucb1	2.42255710033945e-13	-0.318849967	0.301	0.6	4.77340651050886e-09	Nucb1
Wdr83os	9.4730578824469e-12	-0.32011568	0.392	0.637	1.86657132515734e-07	Wdr83os
Zeb2os	1.32536544882402e-15	-0.320657563	0.14	0.44	2.61150008036285e-11	Zeb2os
Serp1	9.26928343514725e-10	-0.321780805	0.581	0.794	1.82641960806141e-05	Serp1
1600014C10Rik	2.10331637989008e-14	-0.322051684	0.226	0.504	4.14437459493542e-10	1600014C10Rik
Tlr13	1.14458214890631e-10	-0.322656235	0.226	0.45	2.255284666205e-06	Tlr13
Ndufb5	5.10384983311652e-17	-0.322658954	0.548	0.831	1.00566257111728e-12	Ndufb5
Rab24	9.38939869488912e-13	-0.323534235	0.269	0.525	1.85008711884095e-08	Rab24
Mapk6	2.38732698170936e-10	-0.323660031	0.371	0.606	4.70398908476013e-06	Mapk6
Trpm2	1.6055277327943e-13	-0.323671546	0.097	0.354	3.16353184469789e-09	Trpm2
Agpat5	9.30018475190577e-15	-0.323846736	0.172	0.451	1.83250840351551e-10	Agpat5
Ubtd1	3.82096068460324e-16	-0.324239851	0.118	0.419	7.52882093294223e-12	Ubtd1
Dram2	3.07635183217056e-13	-0.324386006	0.204	0.472	6.06164365010888e-09	Dram2
Rbm7	2.10402230963133e-10	-0.324790907	0.495	0.732	4.14576555889757e-06	Rbm7
Tmem251	1.88316134714342e-10	-0.325168001	0.317	0.527	3.7105811184114e-06	Tmem251
Slfn5	4.43518386790232e-10	-0.326210626	0.387	0.635	8.73908629331473e-06	Slfn5
Ndufb6	6.93579147895129e-12	-0.326462621	0.484	0.721	1.36662835301256e-07	Ndufb6
Ccnl1	9.03127429774687e-11	-0.326647993	0.753	0.971	1.77952228762804e-06	Ccnl1
Cept1	4.96330994749349e-18	-0.326778195	0.247	0.565	9.77970592054117e-14	Cept1
Atp8b4	1.03736864305366e-14	-0.327316054	0.059	0.322	2.04403117427293e-10	Atp8b4
Rhbdf2	7.76381488203232e-15	-0.327525142	0.231	0.536	1.52978208435565e-10	Rhbdf2
Ttc39b	6.74465903897574e-15	-0.328571238	0.29	0.597	1.32896761703978e-10	Ttc39b
Acvrl1	1.65088962707457e-12	-0.328854741	0.199	0.459	3.25291292118773e-08	Acvrl1
Slc2a6	4.52504602175037e-08	-0.329225697	0.237	0.422	0.000891615	Slc2a6
Vapa	1.08609480834315e-15	-0.329480131	0.645	0.885	2.14004121035935e-11	Vapa
Gm6377	1.79221899013461e-08	-0.33032473	0.177	0.387	0.000353139	Gm6377
Dnase1l1	5.24813939928203e-13	-0.330328361	0.194	0.45	1.03409338723453e-08	Dnase1l1
Suco	3.4185153263621e-07	-0.330366321	0.489	0.673	0.006735843	Suco
Sirpb1b	8.13479654046636e-16	-0.330540064	0.065	0.337	1.60288031033349e-11	Sirpb1b
Fam241a	5.47858607428819e-10	-0.330805601	0.349	0.573	1.07950060007775e-05	Fam241a
Wsb1	5.99862026476949e-11	-0.331446703	0.538	0.798	1.18196813697018e-06	Wsb1
Dmxl2	8.13075389590247e-15	-0.331601303	0.054	0.323	1.60208374764862e-10	Dmxl2
Nedd9	6.50806243313962e-10	-0.332195392	0.274	0.509	1.28234862182583e-05	Nedd9
Zmiz1	1.00271085518819e-09	-0.332280695	0.543	0.797	1.97574146906281e-05	Zmiz1
Plxnb2	9.22430827781988e-16	-0.332338745	0.161	0.474	1.81755770306163e-11	Plxnb2
Rnase6	6.57142816040797e-06	-0.332674681	0.215	0.353	0.12948342	Rnase6
Plxna1	3.95109371490455e-13	-0.333494591	0.081	0.322	7.78523505584793e-09	Plxna1
Sf3b6	3.88657409263976e-12	-0.333541242	0.608	0.838	7.65810559213738e-08	Sf3b6
Lmo2	1.56974114765577e-13	-0.333616576	0.21	0.51	3.09301795734092e-09	Lmo2
Asah1	1.8349146665032e-12	-0.333964287	0.591	0.811	3.6155158588779e-08	Asah1
Atp5g1	1.60106890728797e-11	-0.334053663	0.672	0.881	3.15474617492021e-07	Atp5g1
Unc119	1.90730934666576e-10	-0.334244113	0.124	0.336	3.75816233667022e-06	Unc119
Lmbrd1	3.80418018932012e-13	-0.334703135	0.28	0.549	7.49575664503637e-09	Lmbrd1
Stx7	4.55390638264392e-10	-0.335104364	0.575	0.786	8.97301713636158e-06	Stx7
Pilrb1	1.14666431736928e-14	-0.335168914	0.043	0.302	2.25938737094443e-10	Pilrb1
Npc1	1.56819696661211e-15	-0.335452205	0.242	0.534	3.0899753030125e-11	Npc1
Rasa4	1.32150803451932e-13	-0.335762629	0.516	0.78	2.60389943121686e-09	Rasa4
Mafg	8.03461105535283e-11	-0.336711905	0.462	0.715	1.58313976234672e-06	Mafg
Vav1	2.37826202525626e-15	-0.337080504	0.328	0.63	4.68612749456493e-11	Vav1
Hvcn1	4.73743020467424e-07	-0.337129596	0.478	0.618	0.009334632	Hvcn1
Bcl10	4.13038431360927e-11	-0.337204944	0.532	0.767	8.13850925153571e-07	Bcl10
Sf3b5	5.94968171077362e-14	-0.337385388	0.57	0.819	1.17232528429083e-09	Sf3b5
Ldlr	8.11318833562958e-06	-0.337478106	0.489	0.665	0.159862263	Ldlr
Laptm5	5.37003256605964e-12	-0.338017314	0.769	0.973	1.05811121681639e-07	Laptm5
Ppp3ca	2.20941020767283e-13	-0.338164589	0.371	0.647	4.35342187319855e-09	Ppp3ca
Fuca2	3.64443226261065e-15	-0.33853039	0.199	0.495	7.18098933024803e-11	Fuca2
Ltbr	5.22679728909873e-15	-0.338582738	0.237	0.507	1.02988813784401e-10	Ltbr
Eaf1	9.21191368402816e-13	-0.338734609	0.151	0.397	1.81511547230091e-08	Eaf1
Tmem106a	4.76379031299278e-16	-0.339266912	0.435	0.725	9.38657243272096e-12	Tmem106a
Gm12840	1.46020000006614e-07	-0.340640754	0.118	0.296	0.002877178	Gm12840
S100a1	4.28003044677868e-12	-0.340909988	0.29	0.53	8.43337199233271e-08	S100a1
Clcn4	1.82247692909923e-11	-0.341733988	0.215	0.459	3.59100854109712e-07	Clcn4
Nucb2	2.86441377395899e-16	-0.342471422	0.075	0.362	5.6440409002088e-12	Nucb2
Tmed9	1.63607771805682e-11	-0.343973279	0.57	0.83	3.22372753565916e-07	Tmed9
Atp5g3	2.22535577176356e-10	-0.344295776	0.64	0.863	4.38484101268291e-06	Atp5g3
Cox8a	8.36850765936943e-17	-0.344332199	0.882	0.976	1.64893074920215e-12	Cox8a
Smn1	5.0122444745655e-13	-0.34551542	0.253	0.5	9.87612651268387e-09	Smn1
Ifitm1	0.668563222	-0.345634036	0.269	0.251	1	Ifitm1
Myd88	2.06386354907308e-10	-0.346361119	0.306	0.532	4.0666367370936e-06	Myd88
Sypl	3.16451798361657e-15	-0.346420029	0.296	0.603	6.2353662349181e-11	Sypl
Mat2a	5.29763803653847e-10	-0.347430856	0.414	0.668	1.04384659871954e-05	Mat2a
Dusp6	2.50517137985331e-09	-0.347957865	0.215	0.426	4.93618968686297e-05	Dusp6
Rbms1	1.02503772275681e-08	-0.349508193	0.688	0.882	0.000201973	Rbms1
Ugcg	2.90981964931716e-10	-0.350274775	0.247	0.483	5.73350863701453e-06	Ugcg
Fndc3a	4.86715975134716e-10	-0.351014086	0.36	0.573	9.59025157405444e-06	Fndc3a
Inpp5d	3.4083910530525e-10	-0.351578557	0.387	0.633	6.71589373093465e-06	Inpp5d
Zfp703	6.59951166970896e-11	-0.351982464	0.274	0.506	1.30036777939945e-06	Zfp703
Hacd4	2.80935050341846e-15	-0.352191287	0.086	0.368	5.53554423193574e-11	Hacd4
Ndufa5	3.8282978012526e-21	-0.352340175	0.457	0.765	7.54327798758812e-17	Ndufa5
G6pdx	3.79871759048993e-17	-0.353535314	0.199	0.494	7.48499314030135e-13	G6pdx
Rab1a	1.6919656709961e-13	-0.353956145	0.522	0.799	3.33384915813072e-09	Rab1a
Ppp1r15b	2.11670636460863e-10	-0.354312546	0.473	0.707	4.17075822082484e-06	Ppp1r15b
Dpep2	3.04581728395558e-14	-0.354364343	0.07	0.332	6.00147837630607e-10	Dpep2
Srp9	3.72854354376285e-12	-0.355268482	0.656	0.89	7.34672219863031e-08	Srp9
Naglu	9.93513575757734e-14	-0.355298944	0.156	0.428	1.95761914967304e-09	Naglu
Ndufs7	6.59236168715784e-15	-0.355342133	0.532	0.782	1.29895894683758e-10	Ndufs7
Tnfsf12	2.23351534120957e-15	-0.355385655	0.167	0.455	4.40091862831933e-11	Tnfsf12
Smim4	2.86628770653763e-14	-0.355646812	0.199	0.479	5.64773329696174e-10	Smim4
Hspa4l	3.4093398472784e-09	-0.355884548	0.172	0.378	6.71776323507735e-05	Hspa4l
Fam111a	1.66800126286887e-12	-0.356248032	0.124	0.371	3.28662968835682e-08	Fam111a
Lhfpl2	3.44729480357178e-15	-0.356575621	0.07	0.352	6.79254968095784e-11	Lhfpl2
Rps17	1.22311758785348e-17	-0.356876796	0.849	0.968	2.41003089510649e-13	Rps17
Dgkz	2.67962843596809e-16	-0.357479035	0.242	0.561	5.27993987023152e-12	Dgkz
mt-Co3	4.37494352083666e-14	-0.357525226	0.93	0.993	8.62038871345656e-10	mt-Co3
Rpn1	3.64336286025654e-11	-0.357626562	0.29	0.522	7.17888217984948e-07	Rpn1
Mid1	5.00981896464516e-12	-0.357838412	0.183	0.427	9.87134728793681e-08	Mid1
Irs2	1.58178955170908e-11	-0.358707956	0.156	0.397	3.11675813268758e-07	Irs2
Atp6v1b2	7.31233994594262e-10	-0.359025462	0.586	0.799	1.44082346294853e-05	Atp6v1b2
Sdhc	8.58013067255199e-15	-0.359154436	0.328	0.607	1.69062894771964e-10	Sdhc
Sh3pxd2b	3.82474655771774e-16	-0.359154806	0.156	0.468	7.53628061732704e-12	Sh3pxd2b
Sh3bp2	2.5317144251063e-15	-0.359292892	0.108	0.386	4.98849010322945e-11	Sh3bp2
P4ha1	9.50533715761272e-14	-0.359630857	0.263	0.541	1.87293163353601e-09	P4ha1
Vamp8	3.92060719638299e-15	-0.359819253	0.828	0.96	7.72516441975304e-11	Vamp8
Scarb2	2.90016763054307e-13	-0.360818539	0.403	0.68	5.71449029922206e-09	Scarb2
Slfn8	4.10801515063521e-13	-0.361389633	0.129	0.384	8.09443305281161e-09	Slfn8
Nmi	5.07619742464058e-11	-0.36142716	0.36	0.588	1.00021394055118e-06	Nmi
Tnfrsf1b	5.29753354552613e-15	-0.361564176	0.484	0.772	1.04382600981047e-10	Tnfrsf1b
Mt1	2.25683133232924e-07	-0.361774661	0.769	0.912	0.00444686	Mt1
Pstpip1	3.07076284382212e-16	-0.36309817	0.247	0.544	6.05063110746711e-12	Pstpip1
Samd9l	2.25147997280358e-09	-0.363114783	0.204	0.409	4.43631613841218e-05	Samd9l
Hist1h1c	0.015886764	-0.363294699	0.398	0.472	1	Hist1h1c
Ybx1	8.59984037816332e-13	-0.363357592	0.844	0.963	1.6945125481133e-08	Ybx1
Dhx58	1.06105669928704e-15	-0.36380939	0.161	0.466	2.09070612027519e-11	Dhx58
Hmgcl	2.10520525491125e-16	-0.36382197	0.199	0.495	4.14809643427713e-12	Hmgcl
AC110211.1	9.0830916282062e-13	-0.364096203	0.054	0.292	1.78973237442175e-08	AC110211.1
Plekhm3	1.42333865119083e-14	-0.364934078	0.124	0.399	2.80454647830641e-10	Plekhm3
Chmp4b	1.51718172018658e-12	-0.366523367	0.763	0.947	2.98945486145564e-08	Chmp4b
Iqsec1	4.10152237748759e-09	-0.366565214	0.237	0.426	8.08163969260156e-05	Iqsec1
Egln1	5.07694098468301e-14	-0.367108326	0.296	0.574	1.00036045162194e-09	Egln1
mt-Atp6	3.6245866883258e-16	-0.367668417	0.919	0.994	7.14188561067715e-12	mt-Atp6
Mtm1	2.4354654374975e-13	-0.367686504	0.151	0.408	4.79884109804507e-09	Mtm1
Met	5.67754143430075e-16	-0.368088821	0.054	0.338	1.11870276421462e-11	Met
Susd6	4.09253180899709e-15	-0.369346656	0.301	0.613	8.06392467644786e-11	Susd6
Cdc42ep2	1.06323199501726e-13	-0.369430424	0.129	0.403	2.094992322982e-09	Cdc42ep2
Map7d1	3.120912080521e-18	-0.369448473	0.344	0.662	6.14944516345857e-14	Map7d1
Tbc1d9	1.94031505741345e-13	-0.370118314	0.301	0.57	3.82319678912747e-09	Tbc1d9
Diaph1	3.54955328838037e-12	-0.370756156	0.462	0.782	6.99403979942469e-08	Diaph1
Oasl1	1.22601536025441e-06	-0.371471353	0.522	0.675	0.024157407	Oasl1
Il17ra	2.58216771103179e-10	-0.372134883	0.242	0.464	5.08790325781705e-06	Il17ra
Rps28	2.30442351959477e-10	-0.372533645	0.909	0.987	4.54063610300954e-06	Rps28
Trps1	5.12190253058574e-12	-0.373200019	0.527	0.787	1.00921967462661e-07	Trps1
Ifi27	1.99720086200843e-07	-0.374240359	0.462	0.63	0.003935285	Ifi27
Gclm	4.28624581572814e-12	-0.37518811	0.253	0.506	8.44561875531072e-08	Gclm
Adam17	1.51194561410628e-18	-0.375566024	0.301	0.62	2.97913763803501e-14	Adam17
Clec4a2	3.67784639206783e-13	-0.375666702	0.086	0.351	7.24682853093045e-09	Clec4a2
Gpsm3	4.27985481538662e-13	-0.377296631	0.527	0.811	8.4330259282378e-09	Gpsm3
D8Ertd738e	5.9478427585066e-14	-0.377643856	0.704	0.916	1.17196293713614e-09	D8Ertd738e
Rtn3	3.33149316387309e-14	-0.378056181	0.495	0.743	6.56437413009554e-10	Rtn3
Psen1	6.67119892393992e-20	-0.380879021	0.247	0.607	1.31449303597312e-15	Psen1
Ndufb3	1.67324360023457e-17	-0.381489801	0.602	0.853	3.29695918990221e-13	Ndufb3
Kdm7a	2.41702409774459e-22	-0.382213961	0.317	0.716	4.76250428219594e-18	Kdm7a
Casp1	8.47405720625954e-23	-0.383141972	0.312	0.657	1.66972823192138e-18	Casp1
mt-Cytb	6.6055710106323e-15	-0.38357699	0.882	0.99	1.30156171193499e-10	mt-Cytb
Mefv	8.72967560434527e-15	-0.384260174	0.102	0.372	1.72009528108019e-10	Mefv
Trem3	7.33960222427336e-14	-0.384671205	0.032	0.278	1.44619522227082e-09	Trem3
Csf2rb2	1.02222250500438e-17	-0.384767978	0.301	0.632	2.01418722386063e-13	Csf2rb2
Serf1	5.21699605124101e-11	-0.385038809	0.091	0.31	1.02795690193653e-06	Serf1
Adap2	1.47420361717208e-20	-0.385885976	0.226	0.583	2.90477080727587e-16	Adap2
Ly9	4.24082012719298e-19	-0.386528741	0.108	0.435	8.35611197862106e-15	Ly9
Isg15	4.2569222999563e-10	-0.3889741	0.656	0.873	8.38783969983389e-06	Isg15
Hsd17b12	2.17903356823712e-15	-0.388993554	0.317	0.591	4.29356774285441e-11	Hsd17b12
Ddrgk1	6.21570109410638e-15	-0.390598691	0.478	0.726	1.22474174358272e-10	Ddrgk1
Itgax	1.94481918491805e-08	-0.392406808	0.124	0.315	0.000383207	Itgax
Fes	3.72629788142408e-21	-0.393775894	0.333	0.697	7.342297345558e-17	Fes
Scarf1	1.09842470116424e-20	-0.393876972	0.059	0.395	2.16433603117402e-16	Scarf1
Rnpep	1.00222415277405e-18	-0.393957139	0.301	0.622	1.97478247062598e-14	Rnpep
mt-Nd1	1.76061458561111e-13	-0.39413547	0.823	0.986	3.46911497948813e-09	mt-Nd1
Klf3	3.42181024090471e-18	-0.394175352	0.204	0.544	6.74233489867863e-14	Klf3
mt-Co2	8.04211935021104e-15	-0.394289151	0.903	0.991	1.58461919676558e-10	mt-Co2
Slc16a10	1.46503471575974e-16	-0.3944214	0.075	0.357	2.88670440393299e-12	Slc16a10
Sdc3	5.12503738613363e-13	-0.394792995	0.457	0.726	1.00983736656377e-08	Sdc3
mt-Nd4	2.2354448855703e-15	-0.39539945	0.892	0.988	4.40472060252771e-11	mt-Nd4
Tmx4	2.67503381635018e-11	-0.396717113	0.263	0.498	5.2708866317364e-07	Tmx4
Ndufb2	9.94209176820694e-21	-0.396882447	0.414	0.736	1.9589897620075e-16	Ndufb2
Dot1l	2.07737362376726e-11	-0.397515617	0.339	0.577	4.09325698827101e-07	Dot1l
Cers2	7.2005625183086e-19	-0.397964607	0.317	0.627	1.41879883860753e-14	Cers2
Jdp2	1.76453686419009e-11	-0.398239814	0.355	0.612	3.47684343720015e-07	Jdp2
mt-Nd5	9.02747411556088e-16	-0.399382094	0.618	0.927	1.77877349973012e-11	mt-Nd5
Tmem219	3.27090849610856e-24	-0.400707894	0.323	0.676	6.44499810073231e-20	Tmem219
Slc48a1	6.67623232608785e-15	-0.40144879	0.231	0.508	1.31548481753235e-10	Slc48a1
Psma4	5.02674202423053e-14	-0.401773046	0.656	0.892	9.90469248454383e-10	Psma4
Dnase2a	2.08169227509951e-15	-0.401891036	0.317	0.6	4.10176645885608e-11	Dnase2a
Sik1	1.41726934204454e-15	-0.402597672	0.274	0.592	2.79258751156456e-11	Sik1
Myo1e	5.2197933232193e-12	-0.403421088	0.188	0.423	1.02850807640713e-07	Myo1e
Cyth3	1.92814443643759e-09	-0.403992908	0.301	0.522	3.79921579755662e-05	Cyth3
Zfp36	0.000438446	-0.404869068	0.796	0.968	1	Zfp36
Trappc2l	1.98001461687971e-17	-0.405811012	0.435	0.726	3.90142080109977e-13	Trappc2l
Mindy1	2.90262994659565e-18	-0.406033681	0.113	0.426	5.71934204677207e-14	Mindy1
Ankrd17	1.06416277112316e-10	-0.406039923	0.435	0.684	2.09682632422107e-06	Ankrd17
Sqor	1.27262726273905e-22	-0.406364987	0.091	0.467	2.50758475850103e-18	Sqor
Cotl1	2.24040016446988e-13	-0.407206709	0.613	0.879	4.41448448407146e-09	Cotl1
Gadd45g	0.000566307	-0.40748917	0.43	0.538	1	Gadd45g
C4b	2.33631077526519e-07	-0.407645116	0.172	0.345	0.004603467	C4b
Pxk	5.29350757541254e-16	-0.407748173	0.226	0.511	1.04303273265929e-11	Pxk
Cdkn1a	9.97371884030173e-11	-0.408567215	0.774	0.962	1.96522156029305e-06	Cdkn1a
Stab1	1.04124194518274e-14	-0.409397823	0.14	0.419	2.05166312878806e-10	Stab1
Sat1	1.12370041759893e-10	-0.410185424	0.785	0.942	2.21413930283693e-06	Sat1
Fam46a	3.52319712359513e-11	-0.411238696	0.366	0.621	6.94210761233185e-07	Fam46a
Ndufc1	1.64952833113618e-25	-0.411685277	0.591	0.853	3.25023062367074e-21	Ndufc1
Slc23a2	3.61819036784446e-16	-0.411727974	0.156	0.433	7.12928230080072e-12	Slc23a2
Ifrd1	5.06813037086697e-07	-0.412310152	0.758	0.953	0.009986244	Ifrd1
Tgif1	1.6427036023962e-12	-0.413303258	0.608	0.838	3.23678317816147e-08	Tgif1
Polr2f	9.50530548784051e-17	-0.413328254	0.425	0.715	1.87292539332409e-12	Polr2f
F830016B08Rik	4.66785756427208e-11	-0.413576365	0.091	0.31	9.1975465446417e-07	F830016B08Rik
Fermt3	6.958061678942e-27	-0.41396963	0.387	0.778	1.37101647321873e-22	Fermt3
Zfand5	5.23611118765371e-12	-0.414400517	0.683	0.896	1.03172334841529e-07	Zfand5
Xbp1	2.42497810308704e-15	-0.414998938	0.5	0.746	4.77817685432271e-11	Xbp1
Ndufc2	7.5340791652954e-18	-0.415106614	0.64	0.856	1.4845149587298e-13	Ndufc2
Sh2b2	5.35960913410869e-19	-0.415643005	0.07	0.385	1.05605738378478e-14	Sh2b2
Adipor1	3.33589327140367e-13	-0.415930847	0.57	0.8	6.57304410197379e-09	Adipor1
Id1	7.18275776331433e-10	-0.41603273	0.059	0.255	1.41529058968346e-05	Id1
Ube2a	2.12727452874048e-17	-0.416159756	0.435	0.721	4.19158173143024e-13	Ube2a
Ptpn12	1.14681835272874e-17	-0.416444214	0.177	0.484	2.25969088221671e-13	Ptpn12
Mcub	4.27559096922713e-22	-0.417306043	0.226	0.575	8.42462444576514e-18	Mcub
Arg2	1.7502624302534e-15	-0.417402478	0.108	0.39	3.44871709257129e-11	Arg2
Gng2	3.51175040710454e-16	-0.417585935	0.349	0.672	6.91955300215879e-12	Gng2
Neu1	1.27005964688578e-18	-0.418389721	0.355	0.657	2.50252552822373e-14	Neu1
Cpd	1.23952475929267e-15	-0.419393328	0.199	0.492	2.44235958571027e-11	Cpd
Rab5c	1.02116935207573e-16	-0.419912724	0.677	0.893	2.01211209133002e-12	Rab5c
Anxa5	1.84663941688814e-13	-0.420151593	0.763	0.934	3.63861830703639e-09	Anxa5
Shisa5	3.07924365676807e-20	-0.420389517	0.5	0.883	6.06734170129581e-16	Shisa5
Stx3	7.08154835251537e-18	-0.420668353	0.167	0.492	1.39534828737963e-13	Stx3
Ptprc	5.8163844833491e-11	-0.420907905	0.694	0.938	1.14606039859911e-06	Ptprc
Arrdc4	5.26532775647056e-15	-0.421764571	0.468	0.725	1.03748018113496e-10	Arrdc4
Cpeb2	8.45146328086371e-15	-0.422493324	0.167	0.454	1.66527632486139e-10	Cpeb2
Psmd8	7.45571084215163e-15	-0.422543445	0.704	0.91	1.46907326433756e-10	Psmd8
Havcr2	1.37065605084456e-10	-0.422902456	0.242	0.47	2.70074068258411e-06	Havcr2
Dab2	3.50596757454976e-12	-0.423147713	0.102	0.338	6.90815850889285e-08	Dab2
Hspa9	9.07526113084903e-22	-0.424182186	0.301	0.652	1.78818945322249e-17	Hspa9
Acox3	1.84265681162723e-13	-0.42560527	0.285	0.564	3.6307709816303e-09	Acox3
Per1	1.31636454114424e-14	-0.426739243	0.527	0.828	2.59376469187062e-10	Per1
Rabgef1	1.96118152018764e-14	-0.426938992	0.366	0.65	3.86431206737772e-10	Rabgef1
Acp5	7.34939577945944e-11	-0.427394276	0.156	0.375	1.44812494438469e-06	Acp5
Vat1	7.11483845662722e-17	-0.428275021	0.113	0.416	1.40190776949383e-12	Vat1
Mitf	1.42060435460977e-18	-0.432008444	0.097	0.417	2.79915882032309e-14	Mitf
Ifih1	2.01810670755549e-13	-0.432212922	0.247	0.521	3.97647745656734e-09	Ifih1
Jag1	1.36143157913113e-13	-0.433185678	0.081	0.335	2.68256478351998e-09	Jag1
Tifa	1.35754901123031e-20	-0.433222888	0.285	0.662	2.6749145717282e-16	Tifa
Tor3a	3.11510488296887e-18	-0.436279049	0.21	0.525	6.13800266140186e-14	Tor3a
Atp5k	8.20818431184733e-17	-0.436280069	0.747	0.928	1.6173406368064e-12	Atp5k
Rilpl2	2.11063472467739e-14	-0.43825961	0.43	0.705	4.15879466150434e-10	Rilpl2
Ell2	8.11825082697822e-14	-0.440014455	0.425	0.676	1.59962014294779e-09	Ell2
Xaf1	4.94224349198416e-19	-0.440097477	0.371	0.704	9.73819657660559e-15	Xaf1
Plpp3	3.62909673437782e-13	-0.44172958	0.032	0.267	7.15077220541806e-09	Plpp3
Atp6ap1	1.49802480676003e-19	-0.44377043	0.468	0.737	2.95170807923996e-15	Atp6ap1
Pygl	4.41614763975095e-20	-0.444666425	0.161	0.508	8.70157730936527e-16	Pygl
Gbp8	8.87485415102241e-15	-0.445201437	0.269	0.548	1.74870126191746e-10	Gbp8
Rap1a	1.38680883158613e-18	-0.445279447	0.581	0.836	2.73256812175731e-14	Rap1a
Pilrb2	8.67307604787808e-21	-0.446075991	0.048	0.383	1.7089429044739e-16	Pilrb2
Eif6	7.55422105272704e-21	-0.446385705	0.586	0.834	1.48848371622934e-16	Eif6
Tapbp	8.74538822118836e-14	-0.446667456	0.79	0.95	1.72319129510295e-09	Tapbp
Psmb5	7.99600076084802e-17	-0.44762304	0.629	0.857	1.57553198991749e-12	Psmb5
Arap1	6.26368032455851e-19	-0.447741058	0.172	0.506	1.23419557115101e-14	Arap1
Cln3	7.59662525963495e-23	-0.447824619	0.21	0.594	1.49683904115847e-18	Cln3
Cmtm7	4.55608044495402e-20	-0.44838067	0.505	0.836	8.97730090873741e-16	Cmtm7
Nfam1	4.09914160192984e-18	-0.448421957	0.113	0.436	8.07694861244256e-14	Nfam1
Sem1	1.86774326356523e-18	-0.448514928	0.855	0.976	3.68020132652892e-14	Sem1
Cycs	1.76073550068063e-19	-0.448732468	0.694	0.905	3.46935323054111e-15	Cycs
Mmp19	1.05690246805976e-12	-0.448823442	0.081	0.324	2.08252062306494e-08	Mmp19
Cox7a2	7.69955060104162e-21	-0.449120664	0.806	0.959	1.51711945042924e-16	Cox7a2
Tmem50a	8.11051925406408e-26	-0.450306044	0.565	0.88	1.59809671382079e-21	Tmem50a
C3ar1	6.70146647664344e-14	-0.45069773	0.145	0.431	1.32045695455782e-09	C3ar1
Hivep3	1.45056768365682e-11	-0.451019544	0.188	0.431	2.8581985638774e-07	Hivep3
Hsp90b1	8.32367399867426e-12	-0.451102849	0.694	0.888	1.64009672469878e-07	Hsp90b1
Map2k3	2.66204406944509e-14	-0.451316508	0.382	0.654	5.24529163443461e-10	Map2k3
A930007I19Rik	2.59151298277925e-17	-0.451459035	0.145	0.464	5.10631718126824e-13	A930007I19Rik
Magohb	1.08481892444559e-14	-0.452039473	0.194	0.463	2.13752720872759e-10	Magohb
Tbxas1	1.39874784669067e-19	-0.452359586	0.161	0.508	2.75609275711929e-15	Tbxas1
Serpina3f	3.57283056219771e-14	-0.452670863	0.194	0.469	7.03990533975436e-10	Serpina3f
Napsa	1.33719578109373e-09	-0.454575542	0.489	0.716	2.63481056706709e-05	Napsa
Gm14005	1.4881137548909e-18	-0.457691652	0.102	0.426	2.93217934263702e-14	Gm14005
Fam129b	5.40260627552529e-22	-0.457710114	0.161	0.537	1.0645295405295e-17	Fam129b
AI504432	8.95542603414637e-22	-0.458275981	0.108	0.462	1.7645771457682e-17	AI504432
Cyb5a	8.92695653518754e-11	-0.459129749	0.522	0.709	1.75896751569335e-06	Cyb5a
Klhl6	4.59712562039491e-20	-0.46058352	0.151	0.492	9.05817632242613e-16	Klhl6
Cd200r4	8.50187710870319e-20	-0.461813502	0.065	0.387	1.67520986549888e-15	Cd200r4
Frrs1	8.96398817734482e-23	-0.463035082	0.129	0.507	1.76626423046402e-18	Frrs1
Gpr84	3.61174983251602e-16	-0.463543116	0.134	0.446	7.11659186998957e-12	Gpr84
Spty2d1	8.02441317483274e-15	-0.465232747	0.484	0.755	1.58113037196904e-10	Spty2d1
Echs1	4.05167950443347e-22	-0.465260508	0.323	0.669	7.98342929553571e-18	Echs1
Tmem86a	6.06271929407664e-22	-0.466685521	0.129	0.501	1.19459820970486e-17	Tmem86a
Atf3	1.89633719549505e-17	-0.467925799	0.683	0.933	3.73654281000345e-13	Atf3
Oas3	6.84447376305575e-17	-0.468478042	0.215	0.527	1.3486351102725e-12	Oas3
Fkbp2	1.73514933204886e-22	-0.468718375	0.36	0.709	3.41893824386907e-18	Fkbp2
Gm4951	3.12716156833422e-19	-0.468762787	0.151	0.501	6.16175915424574e-15	Gm4951
Ahnak	6.18017632025977e-13	-0.46901544	0.516	0.827	1.21774194214398e-08	Ahnak
Csf3r	6.95677980472993e-22	-0.469267378	0.161	0.562	1.37076389272399e-17	Csf3r
Gnaq	4.66755335032341e-19	-0.469514455	0.355	0.672	9.19694712147726e-15	Gnaq
Raf1	1.49438723728544e-15	-0.471012367	0.349	0.635	2.94454061234722e-11	Raf1
Rexo2	5.57999999789117e-23	-0.471219838	0.355	0.709	1.09948319958448e-18	Rexo2
Mrpl33	1.52418593721794e-20	-0.47142838	0.554	0.851	3.00325597069423e-16	Mrpl33
Gsap	5.78942483689839e-22	-0.472221088	0.28	0.635	1.14074826986246e-17	Gsap
Mapkapk2	1.49857456134805e-14	-0.472387779	0.634	0.889	2.9527913156802e-10	Mapkapk2
Slc7a8	1.07920745079331e-22	-0.472408714	0.151	0.53	2.12647036104314e-18	Slc7a8
Fam46c	4.9068324064461e-09	-0.473919333	0.532	0.735	9.66842257366141e-05	Fam46c
Tmem104	2.51143461075936e-20	-0.474471167	0.183	0.525	4.94853075704025e-16	Tmem104
Jarid2	5.51537152029087e-11	-0.475321331	0.441	0.686	1.08674880435811e-06	Jarid2
Itga5	2.01370341250436e-20	-0.475328339	0.156	0.496	3.9678012039986e-16	Itga5
Cdk2ap2	8.21748242859824e-10	-0.476415821	0.527	0.718	1.619172737731e-05	Cdk2ap2
Plod3	2.53227666974559e-23	-0.478263834	0.156	0.547	4.9895979500667e-19	Plod3
Ifi206	5.48819827720058e-19	-0.479817157	0.177	0.507	1.0813945885396e-14	Ifi206
Spcs2	2.22813362338678e-18	-0.481468148	0.522	0.819	4.39031449152131e-14	Spcs2
Fem1c	2.20659265391667e-15	-0.484906323	0.344	0.642	4.34787016527741e-11	Fem1c
Smox	8.69088977549598e-18	-0.486166608	0.183	0.492	1.71245292136373e-13	Smox
Mfsd1	3.12670938796197e-21	-0.486613835	0.349	0.682	6.16086817804026e-17	Mfsd1
Sap30	1.50332016194329e-19	-0.490617727	0.194	0.537	2.96214204709305e-15	Sap30
Gapdh	2.1554204162824e-21	-0.490686373	0.941	0.991	4.24704038824284e-17	Gapdh
Snx10	5.35253975421903e-19	-0.493614407	0.57	0.836	1.05466443317132e-14	Snx10
Nus1	1.33979046255629e-20	-0.493664889	0.355	0.675	2.63992312742092e-16	Nus1
Tnfaip8l2	2.96193743993734e-23	-0.49379943	0.21	0.581	5.83620153165254e-19	Tnfaip8l2
Ptpn18	1.47427526767434e-16	-0.494315859	0.667	0.908	2.90491198742551e-12	Ptpn18
Gk	4.21842006069077e-20	-0.494993878	0.134	0.472	8.3119748875851e-16	Gk
S100a6	0.021218274	-0.496063045	0.726	0.839	1	S100a6
Egr2	4.17379557031023e-14	-0.496494599	0.091	0.358	8.22404679173927e-10	Egr2
Spata13	1.68249349282149e-18	-0.49831632	0.247	0.573	3.31518517825545e-14	Spata13
Eps8	5.1354168777482e-12	-0.499207443	0.151	0.388	1.0118825415915e-07	Eps8
Nme2	1.42851358834958e-25	-0.500280073	0.516	0.834	2.81474317448401e-21	Nme2
Gatm	9.65975290982595e-13	-0.501515265	0.333	0.614	1.90335771335211e-08	Gatm
Hif1a	1.98244761166508e-15	-0.501654375	0.704	0.935	3.90621477402488e-11	Hif1a
Rab20	1.81575627614061e-20	-0.502995206	0.398	0.756	3.57776616650745e-16	Rab20
Flt1	5.5187563055373e-19	-0.503217896	0.091	0.421	1.08741574244307e-14	Flt1
Tmed5	2.74996553273982e-25	-0.503285805	0.527	0.851	5.41853208571055e-21	Tmed5
Csf2ra	4.59342104672133e-36	-0.505094596	0.511	0.883	9.05087683045971e-32	Csf2ra
Abcc5	3.80936722852938e-20	-0.505578118	0.102	0.441	7.50597718709430e-16	Abcc5
Bri3	9.52625831522613e-21	-0.50759985	0.758	0.945	1.87705393843216e-16	Bri3
Tma16	1.09414132892316e-16	-0.507868934	0.237	0.537	2.15589607451019e-12	Tma16
Naip2	4.27750706304324e-22	-0.508018372	0.199	0.557	8.4283999170204e-18	Naip2
Cd180	1.40660742711811e-20	-0.508978078	0.156	0.515	2.77157927439352e-16	Cd180
Ifit1	8.17187632693249e-09	-0.510217447	0.204	0.409	0.000161019	Ifit1
Sgms2	7.26370510679011e-22	-0.51120908	0.081	0.441	1.43124045424192e-17	Sgms2
Capza2	9.51910557867643e-18	-0.513185392	0.78	0.962	1.8756445632224e-13	Capza2
Rnf213	1.25563654588806e-22	-0.515566176	0.355	0.734	2.47410625001784e-18	Rnf213
Adgre1	3.84301062441353e-22	-0.517406822	0.161	0.526	7.57226813434442e-18	Adgre1
Nr1h3	8.02282090588089e-22	-0.518522208	0.059	0.413	1.58081663129477e-17	Nr1h3
Furin	3.18896812842299e-22	-0.518572858	0.382	0.766	6.28354280024466e-18	Furin
Hpse	5.19406862908998e-23	-0.518948045	0.161	0.525	1.02343928267589e-18	Hpse
Znhit1	2.68389234504461e-25	-0.51916045	0.468	0.778	5.2883414766759e-21	Znhit1
H2-T22	9.67948685011844e-17	-0.521788661	0.651	0.893	1.90724608894734e-12	H2-T22
Ero1l	2.48567189146983e-20	-0.521947065	0.237	0.558	4.89776789495215e-16	Ero1l
Acp2	2.42556288679708e-22	-0.522313156	0.204	0.564	4.77932911214496e-18	Acp2
Dok3	9.03161495207512e-27	-0.522585683	0.097	0.514	1.77958941015688e-22	Dok3
Rnh1	6.63839868233735e-19	-0.522769637	0.683	0.9	1.30803007636775e-14	Rnh1
Ptafr	4.8767674219894e-19	-0.524224887	0.478	0.82	9.60918252828792e-15	Ptafr
Glipr1	1.56439530326949e-16	-0.524966593	0.285	0.595	3.08248450556221e-12	Glipr1
Ciita	2.28064449772558e-24	-0.525201606	0.124	0.508	4.49378191831848e-20	Ciita
Tgfb1	7.57625461970102e-21	-0.526513454	0.511	0.854	1.49282521026589e-16	Tgfb1
Gngt2	9.23581061565065e-09	-0.527667631	0.624	0.842	0.000181982	Gngt2
Nr4a1	1.24508755347668e-11	-0.529504253	0.371	0.647	2.45332051537044e-07	Nr4a1
Cebpa	1.30493360909949e-21	-0.529995876	0.204	0.591	2.57124118336963e-17	Cebpa
Ass1	1.84091515165403e-15	-0.532681762	0.634	0.879	3.62733921481911e-11	Ass1
Parp10	2.9949480314431e-23	-0.534396599	0.263	0.622	5.90124560115548e-19	Parp10
Pfkp	2.29981022675444e-15	-0.535531467	0.586	0.864	4.53154607079695e-11	Pfkp
Camk2d	1.48456114374411e-19	-0.535754088	0.29	0.621	2.92517927763339e-15	Camk2d
Rgs2	2.89786652762294e-16	-0.536653007	0.543	0.834	5.70995620602825e-12	Rgs2
Kcnn4	1.60223565633561e-15	-0.536826854	0.172	0.455	3.15704513724368e-11	Kcnn4
Amdhd2	1.47024434240873e-22	-0.539248924	0.274	0.616	2.89696945228217e-18	Amdhd2
Tcf7l2	2.3724247689802e-21	-0.539361955	0.349	0.698	4.67462576479858e-17	Tcf7l2
Cyp4v3	1.2708561058811e-25	-0.539557866	0.167	0.563	2.50409487102812e-21	Cyp4v3
C1ra	7.94313436647008e-24	-0.540038524	0.059	0.431	1.56511519556926e-19	C1ra
Oas1a	6.5090938016573e-22	-0.540579237	0.247	0.576	1.28255184267855e-17	Oas1a
Sgms1	1.71911484639163e-19	-0.541523078	0.226	0.552	3.38734389333006e-15	Sgms1
Atp6v1a	1.50826989038226e-17	-0.542994155	0.425	0.712	2.9718949920092e-13	Atp6v1a
Pla2g4a	8.40481801830067e-24	-0.543793416	0.134	0.516	1.65608534232596e-19	Pla2g4a
Gch1	2.13957048563248e-20	-0.545090241	0.317	0.635	4.21580968489024e-16	Gch1
Ifi213	5.9800680860158e-18	-0.545300633	0.194	0.5	1.17831261566855e-13	Ifi213
Plk3	5.2385348005167e-20	-0.545594442	0.215	0.551	1.03220089709381e-15	Plk3
Ecm1	3.7609814865253e-16	-0.546811043	0.124	0.408	7.41063792104946e-12	Ecm1
Gm36161	4.51652466424516e-29	-0.548906005	0.091	0.529	8.89936019842866e-25	Gm36161
Nufip1	2.02681551506479e-20	-0.550469574	0.296	0.64	3.99363729088366e-16	Nufip1
Fnip1	1.5498218527042e-21	-0.55137083	0.317	0.662	3.05376897856835e-17	Fnip1
Adrb2	2.65263286893668e-20	-0.552236154	0.14	0.47	5.22674780495284e-16	Adrb2
mt-Co1	9.08948735489174e-24	-0.553929691	0.93	0.992	1.79099258840787e-19	mt-Co1
Malt1	5.16528455888484e-11	-0.555279217	0.688	0.914	1.01776766948267e-06	Malt1
Lgals9	4.41346072813439e-21	-0.556169791	0.333	0.681	8.69628301871601e-17	Lgals9
Smim3	1.06299527985747e-18	-0.556896032	0.425	0.74	2.09452589943117e-14	Smim3
Evi2a	6.01340133410845e-28	-0.55967867	0.274	0.682	1.18488059887273e-23	Evi2a
Ifi27l2a	1.08011136346791e-05	-0.560209742	0.726	0.886	0.212825143	Ifi27l2a
Arl11	5.0342918420504e-26	-0.561669964	0.108	0.502	9.9195686455761e-22	Arl11
Trem2	1.64759483711994e-24	-0.562578292	0.333	0.725	3.24642086706114e-20	Trem2
Lgals8	2.52927602795632e-27	-0.562908814	0.215	0.614	4.98368548548513e-23	Lgals8
Klf10	3.94337938006986e-21	-0.563848511	0.199	0.544	7.77003473048965e-17	Klf10
Man2b1	3.62435011668629e-26	-0.564323011	0.398	0.757	7.14141946991867e-22	Man2b1
Ak2	6.26919112388065e-26	-0.564670492	0.57	0.874	1.23528141904944e-21	Ak2
Siva1	2.87848055452705e-24	-0.565646308	0.349	0.691	5.6717580846401e-20	Siva1
Cd9	3.84113432595314e-09	-0.567861675	0.64	0.804	7.56857107585808e-05	Cd9
Sell	4.96179179918294e-09	-0.569238152	0.081	0.265	9.77671456111006e-05	Sell
Dock4	3.53790716859751e-26	-0.569567327	0.188	0.632	6.97109228500454e-22	Dock4
Ifit3	6.38339882201437e-11	-0.569961456	0.124	0.346	1.25778490388971e-06	Ifit3
Hspa5	1.91752222485895e-13	-0.570047357	0.769	0.968	3.77828579186207e-09	Hspa5
Picalm	5.65248229246916e-17	-0.570422604	0.688	0.932	1.11376511090812e-12	Picalm
Pdia6	3.69166650409518e-18	-0.571447832	0.468	0.743	7.27405967966913e-14	Pdia6
Mndal	7.43541336170818e-18	-0.574362921	0.398	0.739	1.46507384879098e-13	Mndal
Rbm47	1.4680063400324e-24	-0.575404008	0.237	0.608	2.89255969239985e-20	Rbm47
Sdhb	9.89360802081427e-29	-0.575858763	0.548	0.844	1.94943652442124e-24	Sdhb
Gna13	3.06019868740778e-19	-0.576261389	0.753	0.958	6.0298154936683e-15	Gna13
Itgb7	1.69630048604247e-19	-0.576565466	0.296	0.659	3.34239047769808e-15	Itgb7
Slco3a1	5.63438933340761e-22	-0.578183357	0.231	0.588	1.11020007425464e-17	Slco3a1
Gbp4	8.39700476449044e-21	-0.580236111	0.43	0.76	1.6545458187952e-16	Gbp4
Lipa	2.78328978456362e-23	-0.580309284	0.204	0.562	5.48419419150417e-19	Lipa
Axl	1.46536105521163e-19	-0.580600313	0.199	0.522	2.887347423189e-15	Axl
Taldo1	3.16726316764279e-21	-0.581121624	0.731	0.93	6.24077534552335e-17	Taldo1
Psmb10	6.30890321255627e-27	-0.581494396	0.79	0.955	1.24310628900209e-22	Psmb10
Tpp1	1.16998047843705e-22	-0.582392818	0.29	0.631	2.30532953471236e-18	Tpp1
Apobec1	5.71816083135206e-26	-0.583959014	0.22	0.612	1.12670641020961e-21	Apobec1
Adgre5	1.627340309231e-15	-0.584982014	0.29	0.61	3.20651134530876e-11	Adgre5
Klf2	1.93955429975239e-07	-0.585155091	0.484	0.667	0.003821698	Klf2
Psen2	1.34613898671987e-23	-0.587356256	0.371	0.703	2.65243225943283e-19	Psen2
Cln8	5.53453421455723e-28	-0.589640927	0.124	0.539	1.09052462163636e-23	Cln8
Aldh3b1	1.06446176997847e-34	-0.589732777	0.07	0.549	2.09741547156558e-30	Aldh3b1
Parp14	6.9429118459607e-18	-0.590566331	0.328	0.642	1.3680313501281e-13	Parp14
Hint1	1.66992545727195e-25	-0.590628384	0.64	0.914	3.29042112100865e-21	Hint1
Fosl2	2.80381787138595e-28	-0.591000813	0.387	0.814	5.52464273377888e-24	Fosl2
Mrpl52	2.06609140946166e-23	-0.592960366	0.656	0.917	4.07102651320325e-19	Mrpl52
Anxa1	5.93246550643719e-16	-0.593344894	0.113	0.403	1.16893300338838e-11	Anxa1
Laptm4a	6.73930767118132e-26	-0.595667623	0.575	0.878	1.32791318352957e-21	Laptm4a
Tuba4a	2.28900299451076e-24	-0.596777433	0.269	0.647	4.510251500384e-20	Tuba4a
Scimp	8.2391639237532e-23	-0.596825892	0.108	0.471	1.62344485953633e-18	Scimp
Sema4d	1.5557184385245e-26	-0.596838067	0.349	0.747	3.06538761126868e-22	Sema4d
Samhd1	2.07730360422141e-13	-0.597870028	0.812	0.956	4.09311902175786e-09	Samhd1
Gbp6	9.79168103308883e-25	-0.599422378	0.199	0.572	1.92935283075982e-20	Gbp6
Sla	7.0136220340872e-24	-0.599482358	0.258	0.693	1.38196408559654e-19	Sla
Sertad1	3.83637374189549e-22	-0.600124182	0.5	0.817	7.55919082103088e-18	Sertad1
Fam162a	5.13355004935999e-22	-0.600190791	0.237	0.583	1.01151470172589e-17	Fam162a
Fam20c	3.74521457983507e-26	-0.601045901	0.07	0.471	7.37957080810703e-22	Fam20c
Dram1	1.53393370729408e-23	-0.601153384	0.301	0.666	3.02246297685226e-19	Dram1
Adora2b	4.29126347243878e-22	-0.60482373	0.054	0.416	8.45550554609337e-18	Adora2b
Nadk	5.37660188556679e-25	-0.606482616	0.274	0.657	1.05940563553208e-20	Nadk
Slc43a2	5.50782060262031e-29	-0.611648567	0.113	0.535	1.08526097154031e-24	Slc43a2
Lpcat2	1.79939952510372e-31	-0.614065705	0.317	0.759	3.54553682426437e-27	Lpcat2
Eif4e	2.56487917888638e-19	-0.614188196	0.462	0.772	5.05383793407772e-15	Eif4e
Lrrc25	2.67146669564463e-28	-0.614447102	0.129	0.549	5.26385797709818e-24	Lrrc25
Itgal	3.90628620001773e-17	-0.61561937	0.285	0.644	7.69694632851494e-13	Itgal
Nupr1	2.42387061323696e-21	-0.61805269	0.344	0.682	4.7759946563221e-17	Nupr1
S100a10	2.59847086672192e-19	-0.618778528	0.516	0.852	5.12002699578888e-15	S100a10
Pld3	4.80143448486519e-14	-0.621161033	0.323	0.581	9.46074650897837e-10	Pld3
Xdh	1.81769824294147e-31	-0.622237401	0.113	0.571	3.58159261789188e-27	Xdh
Gpi1	3.48137465282562e-25	-0.625841159	0.737	0.94	6.85970061592761e-21	Gpi1
Gpr35	6.41797297208131e-25	-0.626005527	0.237	0.617	1.2645973944189e-20	Gpr35
Gbp3	3.09921781614569e-29	-0.626592721	0.392	0.782	6.10669878493346e-25	Gbp3
Irf2	9.19844583869947e-26	-0.629319462	0.495	0.845	1.81246176805734e-21	Irf2
Myo1f	2.43752697413465e-31	-0.631343722	0.231	0.665	4.80290314983491e-27	Myo1f
Fnip2	9.5898913111338e-25	-0.632330043	0.129	0.499	1.8895921839458e-20	Fnip2
Mcemp1	7.09612945357296e-24	-0.633458633	0.344	0.713	1.39822134753202e-19	Mcemp1
P4hb	6.0713838660093e-25	-0.633982632	0.489	0.803	1.19630547695847e-20	P4hb
Cited2	1.28027701792508e-18	-0.634791704	0.581	0.839	2.52265783611958e-14	Cited2
Bst2	6.66515552404138e-23	-0.634940386	0.747	0.947	1.31330224445711e-18	Bst2
Tm6sf1	2.01074112764558e-27	-0.636602148	0.237	0.635	3.96196431791286e-23	Tm6sf1
Gadd45a	3.45787765265047e-19	-0.637648547	0.145	0.48	6.81340212678248e-15	Gadd45a
Tkt	6.88256633114832e-26	-0.637764278	0.624	0.877	1.35614086988947e-21	Tkt
Cyth4	1.03671979121249e-26	-0.638108346	0.323	0.72	2.04275267660508e-22	Cyth4
Rhov	1.64614426871682e-18	-0.638599728	0.081	0.396	3.24356266707962e-14	Rhov
H2afj	3.6353835357207e-22	-0.64001214	0.597	0.892	7.16315971878407e-18	H2afj
Themis2	1.33399720947002e-23	-0.640196311	0.242	0.612	2.62850810153972e-19	Themis2
Batf2	6.03965624079902e-23	-0.640787958	0.22	0.582	1.19005386568704e-18	Batf2
Snx5	4.1494201588131e-25	-0.642368367	0.511	0.827	8.17601748092533e-21	Snx5
Clic1	9.47391017981722e-31	-0.642654692	0.806	0.963	1.86673926183119e-26	Clic1
Tarm1	1.28706266873202e-25	-0.643319839	0.102	0.504	2.53602828246958e-21	Tarm1
Gla	2.17730080743987e-28	-0.643487425	0.242	0.648	4.29015351097953e-24	Gla
Cd300a	1.13076984203749e-20	-0.644623046	0.151	0.5	2.22806889675068e-16	Cd300a
Agtrap	5.36693735253838e-28	-0.644794396	0.317	0.696	1.05750133594416e-23	Agtrap
Lamtor2	2.49558864126936e-31	-0.645203	0.495	0.83	4.91730785875714e-27	Lamtor2
Zyx	3.13247224818345e-13	-0.645541742	0.694	0.888	6.17222331782066e-09	Zyx
Ggh	7.84092129299304e-28	-0.646730966	0.317	0.689	1.54497513157135e-23	Ggh
Phlda1	3.70491779290043e-12	-0.648134667	0.328	0.572	7.30017001913101e-08	Phlda1
Mpp1	5.98862947266534e-32	-0.648870376	0.172	0.615	1.17999955129398e-27	Mpp1
Ppt2	7.04547408611509e-33	-0.650105189	0.156	0.609	1.38824021392812e-28	Ppt2
Pfkl	9.52044348620096e-27	-0.652650489	0.323	0.683	1.87590818452104e-22	Pfkl
1700017B05Rik	1.19379567650561e-25	-0.653357221	0.253	0.623	2.35225500098665e-21	1700017B05Rik
Ptpn6	7.34772299644547e-33	-0.654635794	0.581	0.887	1.44779533921961e-28	Ptpn6
Ftl1	1.04484943029038e-26	-0.654797225	0.978	0.998	2.05877131744417e-22	Ftl1
Lcp2	4.0983696128131e-26	-0.659135159	0.323	0.738	8.07542748508694e-22	Lcp2
Oasl2	5.67874765019136e-24	-0.661352716	0.382	0.765	1.11894043699371e-19	Oasl2
Tmsb10	8.16544687385369e-10	-0.663996659	0.946	0.991	1.60891965202413e-05	Tmsb10
Milr1	4.98044242206773e-36	-0.664152757	0.113	0.599	9.81346374844225e-32	Milr1
Cmklr1	4.94832500636306e-36	-0.668377894	0.113	0.608	9.75017959253777e-32	Cmklr1
Phf11d	1.30024956310067e-25	-0.669477859	0.167	0.549	2.56201173913356e-21	Phf11d
Timm10b	5.35514850111388e-34	-0.67013262	0.441	0.813	1.05517846065948e-29	Timm10b
Cd84	1.59592641050686e-29	-0.67626584	0.269	0.7	3.14461339926271e-25	Cd84
Gng12	1.52146982009163e-31	-0.676848779	0.446	0.81	2.99790413350854e-27	Gng12
Ftl1-ps1	6.64974456991131e-25	-0.677321957	0.538	0.837	1.31026567005533e-20	Ftl1-ps1
Vmp1	7.10143746915066e-30	-0.67739127	0.398	0.78	1.39926723892145e-25	Vmp1
Bsg	5.52871028131639e-30	-0.677805262	0.694	0.916	1.08937707383058e-25	Bsg
Tmed10	1.10882003179699e-34	-0.679203323	0.651	0.923	2.18481899065278e-30	Tmed10
Entpd1	6.74170241464353e-30	-0.680531891	0.285	0.718	1.32838504378136e-25	Entpd1
Atp2b1	2.1457783861273e-21	-0.681979214	0.656	0.932	4.22804173202523e-17	Atp2b1
Gpx1	1.77489862195507e-16	-0.682425249	0.844	0.956	3.49726024470026e-12	Gpx1
Atp6v0b	8.7898540939028e-34	-0.684198852	0.726	0.956	1.73195285066261e-29	Atp6v0b
C5ar1	1.38657841471861e-25	-0.68927792	0.183	0.585	2.73211410836154e-21	C5ar1
Lat2	7.55470927258597e-32	-0.689344699	0.274	0.709	1.48857991507034e-27	Lat2
Ifit2	6.43008027440452e-14	-0.692387457	0.151	0.428	1.26698301726867e-09	Ifit2
Txnip	3.14835351654743e-27	-0.69516427	0.36	0.769	6.20351576900505e-23	Txnip
Pitpna	1.90255068789709e-33	-0.697234307	0.591	0.883	3.74878587543242e-29	Pitpna
Syk	1.50203367295851e-28	-0.697433583	0.597	0.9	2.95960714919744e-24	Syk
Rab32	4.32827613246741e-32	-0.704659707	0.242	0.67	8.52843529141379e-28	Rab32
Lamp2	4.58151436343145e-32	-0.705488717	0.688	0.924	9.02741590170532e-28	Lamp2
Trib1	1.53486531785882e-24	-0.705945047	0.349	0.732	3.02429862230901e-20	Trib1
Lmna	5.36667937251935e-22	-0.706220862	0.156	0.524	1.05745050356121e-17	Lmna
Csf1r	1.21192419557e-47	-0.706350772	0.382	0.92	2.38797543495112e-43	Csf1r
C1qa	1.43566068791921e-11	-0.710655441	0.715	0.875	2.82882581947602e-07	C1qa
Lap3	2.97862631948602e-29	-0.714755817	0.36	0.75	5.86908529991525e-25	Lap3
Ccr2	2.53058501917678e-08	-0.716241947	0.145	0.328	0.000498626	Ccr2
P2ry14	1.527608736665e-31	-0.722841903	0.091	0.533	3.01000025472472e-27	P2ry14
Anpep	4.304671194791e-24	-0.723308323	0.097	0.467	8.48192412221619e-20	Anpep
Cnih4	1.15877455014899e-30	-0.724007478	0.565	0.84	2.28324937361357e-26	Cnih4
Runx1	1.38560603136877e-31	-0.724976426	0.36	0.819	2.73019812420901e-27	Runx1
Ifnar2	1.61394002944138e-35	-0.727968406	0.511	0.87	3.1801074340113e-31	Ifnar2
Il18bp	1.39003457135209e-26	-0.734121304	0.527	0.818	2.73892411939216e-22	Il18bp
Klf13	2.31751540782411e-32	-0.735569637	0.522	0.885	4.56643235957662e-28	Klf13
Evl	1.32270879553692e-33	-0.738757441	0.312	0.754	2.60626541072596e-29	Evl
Gsn	3.20770249221879e-35	-0.740290466	0.22	0.685	6.3204569906679e-31	Gsn
Spi1	2.08643141907929e-32	-0.746165466	0.758	0.964	4.11110446815383e-28	Spi1
Irak2	2.2224212635564e-36	-0.746609014	0.274	0.722	4.37905885771153e-32	Irak2
Aprt	1.58489388006606e-32	-0.749368353	0.414	0.819	3.12287490128216e-28	Aprt
Lrpap1	1.08232063767548e-38	-0.749632295	0.376	0.79	2.13260458447576e-34	Lrpap1
Higd1a	1.06153059660421e-32	-0.750221766	0.495	0.857	2.09163988754893e-28	Higd1a
Man2a1	5.02398240519466e-32	-0.750434188	0.21	0.635	9.89925493119556e-28	Man2a1
Cfp	7.19390227963708e-26	-0.760220472	0.129	0.53	1.41748650517969e-21	Cfp
Tns3	5.79784660457162e-33	-0.762290255	0.328	0.758	1.14240769496479e-28	Tns3
Aif1	4.01487638572469e-21	-0.765059572	0.661	0.905	7.91091243043192e-17	Aif1
Unc93b1	1.20272852728359e-42	-0.766797904	0.505	0.922	2.36985629015958e-38	Unc93b1
Rab7b	9.64809284660782e-30	-0.771476007	0.108	0.535	1.9010602144956e-25	Rab7b
Slfn1	9.84395471899098e-21	-0.771715643	0.237	0.586	1.93965283782998e-16	Slfn1
Chchd10	5.70647947003112e-24	-0.774920158	0.215	0.588	1.12440471477493e-19	Chchd10
Prdm1	1.92001457037344e-27	-0.776314747	0.263	0.671	3.78319670946383e-23	Prdm1
Slc31a1	9.29234541718339e-41	-0.779587948	0.22	0.718	1.83096374100181e-36	Slc31a1
Fgr	1.49083364826298e-35	-0.780280179	0.134	0.597	2.93753862053737e-31	Fgr
Slc25a5	7.24587988024938e-37	-0.781738011	0.737	0.946	1.42772817160434e-32	Slc25a5
Cndp2	6.29645735110522e-40	-0.782212654	0.473	0.834	1.24065395646177e-35	Cndp2
Pim3	7.36101277869113e-28	-0.783591696	0.382	0.728	1.4504139579133e-23	Pim3
Itm2b	9.53628793681329e-38	-0.785166512	0.871	0.988	1.87903017506969e-33	Itm2b
C1qc	4.43224994797664e-20	-0.786161509	0.575	0.841	8.73330529749317e-16	C1qc
Clec4a3	9.24072714464628e-24	-0.786748366	0.108	0.49	1.8207928765811e-19	Clec4a3
Plk2	2.77297825452722e-15	-0.787219932	0.242	0.513	5.46387635272042e-11	Plk2
Mcl1	7.01610838880765e-38	-0.793439325	0.866	0.993	1.38245399693066e-33	Mcl1
Plek	5.42715490485443e-29	-0.797060389	0.694	0.944	1.06936660245252e-24	Plek
Msr1	5.02443670210585e-35	-0.800688726	0.065	0.552	9.90015007782937e-31	Msr1
Lamtor4	2.73418200955192e-40	-0.804314006	0.392	0.826	5.38743223162111e-36	Lamtor4
Lyn	4.72611978959118e-36	-0.807757331	0.435	0.869	9.31234643341046e-32	Lyn
Smpdl3a	2.38770415658842e-25	-0.807758268	0.387	0.726	4.70473227014182e-21	Smpdl3a
Ccl9	3.83758198120321e-14	-0.80821654	0.124	0.39	7.5615715357628e-10	Ccl9
Zfp36l2	8.4002565306841e-22	-0.809456227	0.441	0.842	1.65518654680599e-17	Zfp36l2
Soat1	1.32334473725181e-34	-0.812629543	0.296	0.71	2.60751847028097e-30	Soat1
Ccr5	9.01763134550285e-27	-0.812723122	0.296	0.699	1.77683408031788e-22	Ccr5
Ccdc86	1.22737798350252e-38	-0.813206386	0.419	0.832	2.41842557869337e-34	Ccdc86
Igtp	1.61797708194712e-33	-0.81417984	0.301	0.772	3.1880620422686e-29	Igtp
Emilin2	6.66873927944829e-36	-0.815955211	0.108	0.599	1.31400838762249e-31	Emilin2
Adssl1	3.32861895271481e-39	-0.816661271	0.134	0.638	6.55871078442925e-35	Adssl1
Sdc1	1.0211068741148e-19	-0.818501795	0.075	0.402	2.0119889847558e-15	Sdc1
Ctsz	1.49511190775951e-33	-0.819291519	0.898	0.991	2.94596850304933e-29	Ctsz
S100a8	2.16508201770377e-30	-0.822711723	0.156	0.605	4.2660776076835e-26	S100a8
1110008F13Rik	7.28609938196672e-41	-0.826755194	0.516	0.874	1.43565302222272e-36	1110008F13Rik
Atp13a2	3.26377016758079e-39	-0.831846407	0.161	0.644	6.43093273820118e-35	Atp13a2
Lrp1	1.17003108538299e-39	-0.833232774	0.188	0.702	2.30542925063865e-35	Lrp1
AA467197	4.21618155451068e-08	-0.837879853	0.806	0.852	0.000830756	AA467197
Eif4ebp1	7.25204635023739e-42	-0.84142314	0.274	0.784	1.42894321285078e-37	Eif4ebp1
Emb	1.01786046229425e-37	-0.846668664	0.296	0.783	2.00559225490459e-33	Emb
Clcn7	2.76168725417332e-37	-0.848160528	0.22	0.677	5.44162856562312e-33	Clcn7
Bnip3	4.21798882898993e-27	-0.850782054	0.237	0.613	8.31112518864175e-23	Bnip3
Cd302	2.27002759984888e-36	-0.852084741	0.21	0.687	4.47286238274223e-32	Cd302
Clec4a1	8.58373297108563e-29	-0.852866745	0.07	0.493	1.69133874462271e-24	Clec4a1
Mmp14	1.21092308014159e-39	-0.853829455	0.156	0.667	2.38600283711099e-35	Mmp14
Cyba	3.35293464330938e-46	-0.854738462	0.935	0.992	6.6066224211768e-42	Cyba
Aoah	2.53965332198456e-46	-0.855777703	0.07	0.647	5.00413290563838e-42	Aoah
Ms4a6b	3.46533627080162e-22	-0.855863024	0.323	0.702	6.82809858798752e-18	Ms4a6b
Sash1	8.39998527327958e-33	-0.85591929	0.108	0.561	1.65513309824701e-28	Sash1
Cd38	7.46079800152224e-29	-0.856992932	0.323	0.68	1.47007563821994e-24	Cd38
Gsr	1.07379876258321e-29	-0.860467337	0.403	0.751	2.11581308179395e-25	Gsr
Ucp2	1.51047402587388e-30	-0.862301435	0.817	0.967	2.97623802058189e-26	Ucp2
Rasgef1b	1.73179622042499e-30	-0.864310923	0.215	0.663	3.4123312727254e-26	Rasgef1b
Rnf130	3.15059842406445e-43	-0.866566462	0.398	0.841	6.20793913477659e-39	Rnf130
Plekho2	2.19138194268191e-42	-0.867239886	0.403	0.839	4.31789897986044e-38	Plekho2
Naaa	4.99673388034234e-33	-0.87134328	0.22	0.677	9.84556443782655e-29	Naaa
Clec5a	8.76444282528958e-36	-0.872527941	0.151	0.634	1.72694581429506e-31	Clec5a
Pirb	3.24714577468766e-34	-0.874188707	0.522	0.864	6.39817603444457e-30	Pirb
Lilrb4a	4.70622271015318e-36	-0.87717432	0.247	0.708	9.27314122808582e-32	Lilrb4a
F13a1	3.00784150235368e-24	-0.882038584	0.07	0.447	5.92665089623768e-20	F13a1
Ifitm2	2.12798661849807e-22	-0.883345205	0.591	0.911	4.1929848330886e-18	Ifitm2
Fyb	1.31988678915462e-37	-0.883820802	0.484	0.922	2.60070492935027e-33	Fyb
Ptpre	4.77146463386017e-36	-0.886902922	0.274	0.749	9.40169391455808e-32	Ptpre
Crlf2	2.89818585148733e-40	-0.887101122	0.452	0.86	5.71058540177063e-36	Crlf2
Abr	3.16995542559219e-45	-0.889362196	0.253	0.77	6.24608017058685e-41	Abr
Metrnl	9.68716305758786e-29	-0.889933477	0.328	0.729	1.90875860886711e-24	Metrnl
Itgam	9.80939120528964e-44	-0.89010759	0.22	0.791	1.93284244309027e-39	Itgam
Nampt	1.63925377287771e-35	-0.891352656	0.677	0.939	3.22998563407825e-31	Nampt
Plbd1	1.93912263203036e-35	-0.891615241	0.177	0.675	3.82084723415262e-31	Plbd1
Eno1	1.29322976192164e-34	-0.891851548	0.661	0.929	2.5481799228904e-30	Eno1
Hexa	7.43313250513536e-37	-0.893583804	0.425	0.814	1.46462442881187e-32	Hexa
Serpina3g	3.28312566981482e-20	-0.896763502	0.43	0.742	6.46907081980313e-16	Serpina3g
BC028528	4.94780982077658e-49	-0.897558784	0.145	0.727	9.74916447085818e-45	BC028528
Ppt1	3.61361074753215e-42	-0.903935539	0.366	0.783	7.12025861693736e-38	Ppt1
Pld4	4.32404684073377e-29	-0.906288799	0.333	0.733	8.52010189498181e-25	Pld4
Ifi207	1.80545902232119e-41	-0.908221326	0.194	0.72	3.55747645758166e-37	Ifi207
Tnfrsf1a	2.9835680080552e-50	-0.909278844	0.317	0.818	5.87882240307197e-46	Tnfrsf1a
Sirpb1c	2.11621991124104e-41	-0.911431031	0.091	0.618	4.16979971310935e-37	Sirpb1c
Pycard	9.12733158374935e-41	-0.914472109	0.591	0.915	1.79844941526197e-36	Pycard
Atp6v1e1	5.25248961225553e-45	-0.915330101	0.527	0.899	1.03495055319883e-40	Atp6v1e1
Slc25a37	8.16430694044459e-38	-0.916018537	0.21	0.676	1.6086950395452e-33	Slc25a37
Trem1	4.54013968246583e-35	-0.916980749	0.07	0.55	8.94589123033068e-31	Trem1
Calr	4.83101335420658e-30	-0.917786209	0.726	0.948	9.51902871312865e-26	Calr
Hcar2	2.57629922774531e-27	-0.919270279	0.118	0.531	5.07633999834937e-23	Hcar2
Lair1	3.8102771786967e-42	-0.92081225	0.28	0.804	7.50777015290398e-38	Lair1
Gns	9.75129566958516e-50	-0.925473921	0.516	0.911	1.92139529873506e-45	Gns
Ncf2	5.74908516997156e-48	-0.926118505	0.398	0.894	1.1327997418912e-43	Ncf2
Cd53	3.67168133073553e-40	-0.930966816	0.457	0.924	7.23468089408128e-36	Cd53
Ccl3	1.21677006179229e-13	-0.932727734	0.371	0.635	2.39752372975552e-09	Ccl3
Fn1	2.99838490742329e-17	-0.943151368	0.075	0.373	5.90801762158685e-13	Fn1
Ctsl	4.77500275183825e-38	-0.957408036	0.382	0.846	9.40866542222208e-34	Ctsl
Aldoa	2.05066645064943e-39	-0.962928013	0.833	0.98	4.04063317435964e-35	Aldoa
Ralgds	4.79353135431056e-40	-0.964849656	0.177	0.669	9.44517418053354e-36	Ralgds
Hk2	1.14290985278686e-36	-0.965236983	0.296	0.781	2.25198957393122e-32	Hk2
Gbp7	3.50790441871449e-38	-0.970859624	0.317	0.772	6.91197486663503e-34	Gbp7
Nfe2l2	3.14944020964856e-39	-0.972136308	0.591	0.924	6.20565698909151e-35	Nfe2l2
Gm21188	1.02609964058093e-47	-0.972913132	0.161	0.725	2.02182673180067e-43	Gm21188
Il1rn	6.9416233979425e-21	-0.975903872	0.398	0.743	1.36777747433059e-16	Il1rn
Iigp1	1.33139713704037e-29	-0.984489794	0.247	0.671	2.62338491882435e-25	Iigp1
Gmfg	4.03375303966232e-44	-0.992794194	0.484	0.896	7.94810698935063e-40	Gmfg
Cd52	2.41400506818937e-53	-0.999450381	0.919	0.994	4.75655558636034e-49	Cd52
Hcls1	5.64224445987943e-49	-1.002502292	0.376	0.867	1.11174784837464e-44	Hcls1
Pgk1	2.92474271365922e-37	-1.002667502	0.694	0.937	5.76291304299413e-33	Pgk1
Glrx	4.12239193938616e-38	-1.007569708	0.468	0.849	8.12276107736649e-34	Glrx
Slc16a3	6.5527032817261e-45	-1.008724809	0.328	0.803	1.29114465463131e-40	Slc16a3
Abca1	2.36425046412889e-33	-1.012400731	0.151	0.603	4.65851911451957e-29	Abca1
Ifi203	3.43202896351792e-32	-1.014670129	0.301	0.731	6.76246986971571e-28	Ifi203
Cyp4f18	9.636676655074e-39	-1.020719355	0.167	0.663	1.89881076811578e-34	Cyp4f18
Slc31a2	1.0789713377101e-49	-1.022115774	0.188	0.75	2.12600512382398e-45	Slc31a2
Klf4	3.13077090682682e-33	-1.025191825	0.489	0.851	6.16887099481156e-29	Klf4
Irgm1	2.43874363944245e-45	-1.030162566	0.366	0.827	4.80530046715741e-41	Irgm1
Ldha	3.25769450905062e-39	-1.030166304	0.704	0.947	6.41896126063334e-35	Ldha
Ccl2	1.94013046571195e-09	-1.035355204	0.237	0.45	3.82283306963882e-05	Ccl2
Creg1	2.24036449240887e-40	-1.036807403	0.457	0.845	4.41441419584243e-36	Creg1
Sirpa	6.66373357164457e-53	-1.038179115	0.323	0.882	1.31302206295685e-48	Sirpa
Rtp4	3.09342288416301e-42	-1.040116236	0.183	0.696	6.09528045095479e-38	Rtp4
Slc2a1	1.33594372741478e-48	-1.044886618	0.285	0.787	2.63234352049808e-44	Slc2a1
Atp1b3	1.39640819654362e-48	-1.04744554	0.5	0.924	2.75148271046956e-44	Atp1b3
Tcirg1	2.07217355435659e-57	-1.05422337	0.344	0.86	4.08301077150422e-53	Tcirg1
Emp3	3.17033168123116e-45	-1.056634989	0.645	0.93	6.24682154469789e-41	Emp3
Tpd52	1.9644178754062e-55	-1.057629933	0.441	0.901	3.87068898170037e-51	Tpd52
AW112010	2.20141934184057e-29	-1.060072003	0.86	0.967	4.33767667116267e-25	AW112010
Alas1	3.11916337693968e-38	-1.060453707	0.204	0.683	6.14599951792195e-34	Alas1
Irf7	4.95361900038363e-46	-1.061359246	0.398	0.883	9.7606108783559e-42	Irf7
Snx18	9.2527608449198e-52	-1.0621997	0.376	0.854	1.823163996883e-47	Snx18
Slc15a3	7.49364931338258e-51	-1.062780829	0.489	0.916	1.4765486607089e-46	Slc15a3
Hck	2.71858594835445e-56	-1.068748632	0.403	0.897	5.35670175263762e-52	Hck
Pilra	9.41049621444231e-48	-1.069334793	0.091	0.678	1.85424417409371e-43	Pilra
March1	6.28852942745014e-50	-1.070798259	0.172	0.734	1.23909183838478e-45	March1
Fos	2.03649496012074e-35	-1.075249647	0.629	0.944	4.01270966942191e-31	Fos
Arhgdib	9.42966870220627e-49	-1.083524631	0.699	0.965	1.85802192108272e-44	Arhgdib
App	2.72255510881939e-54	-1.086144222	0.565	0.925	5.36452258641773e-50	App
Klra2	3.68000177700059e-45	-1.087190408	0.113	0.67	7.25107550140196e-41	Klra2
Fcgr1	2.02852483572123e-37	-1.091079354	0.253	0.707	3.99700533630512e-33	Fcgr1
Ifi205	2.92510092972427e-33	-1.09531047	0.366	0.794	5.7636188719287e-29	Ifi205
Gm2a	1.63992020862747e-44	-1.100751547	0.446	0.874	3.23129877907956e-40	Gm2a
Ccl4	5.21992751457545e-09	-1.111901482	0.629	0.805	0.000102853	Ccl4
Clec4n	2.4455755796204e-28	-1.116794102	0.102	0.537	4.81876212208404e-24	Clec4n
C1qb	2.82693231055048e-21	-1.120434737	0.742	0.906	5.57018742470867e-17	C1qb
Fgl2	2.32952926458757e-37	-1.122393251	0.446	0.852	4.59010446294336e-33	Fgl2
Pgd	9.74431948128624e-56	-1.126580435	0.339	0.854	1.92002071059264e-51	Pgd
Ncf4	8.33596723446538e-59	-1.128886031	0.29	0.829	1.64251898387906e-54	Ncf4
Tmem189	6.08484605945412e-56	-1.128918499	0.306	0.837	1.19895806755484e-51	Tmem189
Sdc4	5.62052597007892e-30	-1.132759286	0.392	0.742	1.10746843714435e-25	Sdc4
Card19	4.78792961881604e-52	-1.133728501	0.419	0.872	9.43413652091513e-48	Card19
Pnp	2.04857633336299e-50	-1.134573704	0.586	0.923	4.03651480725844e-46	Pnp
Cd300c2	1.40324575234917e-50	-1.134652072	0.285	0.829	2.76495543042881e-46	Cd300c2
Irf2bp2	2.41684468483861e-49	-1.136789538	0.409	0.905	4.762150767006e-45	Irf2bp2
Zbp1	4.66964349790753e-51	-1.144432977	0.446	0.909	9.20106554827699e-47	Zbp1
Mdm2	6.83258914354602e-43	-1.145626361	0.532	0.883	1.34629336484431e-38	Mdm2
Ifi211	1.90522710702718e-45	-1.151258002	0.425	0.882	3.75405949168635e-41	Ifi211
Gpr141	1.30217016204198e-43	-1.153099883	0.134	0.687	2.56579608728751e-39	Gpr141
AB124611	6.8083813999352e-59	-1.154344564	0.339	0.851	1.34152347104323e-54	AB124611
Gbp2	3.36927450116995e-38	-1.156185726	0.726	0.948	6.63881847710527e-34	Gbp2
Myof	5.24465581940484e-53	-1.156234979	0.167	0.751	1.03340698265553e-48	Myof
Neat1	1.084494381421e-29	-1.158122275	0.651	0.922	2.13688772915193e-25	Neat1
Lmo4	2.76904830410533e-48	-1.163296153	0.366	0.86	5.45613277840914e-44	Lmo4
Tnf	7.65170766562264e-30	-1.163982086	0.306	0.714	1.50769247843429e-25	Tnf
Spp1	2.74714244800022e-06	-1.167207423	0.108	0.259	0.054129695	Spp1
Arid5b	9.48997114224648e-56	-1.169114584	0.306	0.856	1.86990391386825e-51	Arid5b
Ms4a7	1.49771729980558e-29	-1.172536606	0.086	0.51	2.95110216753692e-25	Ms4a7
Plin2	5.35689119859522e-53	-1.179406851	0.457	0.879	1.0555218417712e-48	Plin2
Creb5	8.97465599974543e-44	-1.184522162	0.333	0.818	1.76836621818984e-39	Creb5
Osm	5.3657604108783e-25	-1.202959934	0.403	0.732	1.05726943135946e-20	Osm
Fam102b	5.91225280812493e-40	-1.205327482	0.194	0.694	1.16495029331294e-35	Fam102b
Ctsa	3.92835243840484e-58	-1.211016697	0.43	0.908	7.7404256446329e-54	Ctsa
Smpdl3b	1.43445853673758e-49	-1.212492996	0.188	0.738	2.82645710078773e-45	Smpdl3b
Gda	7.28514787464459e-43	-1.213433552	0.253	0.759	1.43546553721997e-38	Gda
Lilr4b	3.64386697432188e-49	-1.219556442	0.441	0.908	7.17987548620383e-45	Lilr4b
Tpi1	1.66639210044312e-43	-1.233354603	0.699	0.941	3.28345899471312e-39	Tpi1
Hk3	4.11529436197833e-61	-1.23519411	0.188	0.808	8.1087760108421e-57	Hk3
Il1a	3.31077428783875e-29	-1.247405169	0.242	0.667	6.52354965675748e-25	Il1a
Ifi47	4.16728678393906e-52	-1.252932668	0.392	0.877	8.21122187907352e-48	Ifi47
Esd	9.24694116756628e-47	-1.25494991	0.64	0.933	1.82201728765726e-42	Esd
Igsf6	7.57324174871688e-62	-1.255693156	0.188	0.816	1.49223155416717e-57	Igsf6
Vim	5.69022282819137e-50	-1.263584453	0.866	0.973	1.12120150606683e-45	Vim
Rrbp1	6.29191412941018e-62	-1.269269284	0.688	0.976	1.23975876005898e-57	Rrbp1
Bst1	9.28717715364286e-59	-1.272584224	0.199	0.808	1.82994538635379e-54	Bst1
Grn	2.52463832326547e-54	-1.296288821	0.538	0.95	4.97454735216229e-50	Grn
Mafb	2.01217765117889e-44	-1.296400866	0.258	0.793	3.96479484388289e-40	Mafb
Acsl1	1.69680884082436e-33	-1.297743266	0.414	0.781	3.34339213996031e-29	Acsl1
Cd44	2.24732089224192e-54	-1.298270003	0.425	0.911	4.42812108607347e-50	Cd44
Ctsd	1.11975130014477e-45	-1.302439116	0.694	0.972	2.20635796180526e-41	Ctsd
Hilpda	1.02305674408949e-21	-1.306987749	0.28	0.605	2.01583100855394e-17	Hilpda
Edn1	1.26916641871659e-07	-1.315666789	0.108	0.275	0.002500766	Edn1
Sdcbp	8.32339963326519e-74	-1.322575588	0.618	0.974	1.64004266373857e-69	Sdcbp
Gm15056	5.92036927457237e-10	-1.323315764	0.081	0.282	1.16654956186174e-05	Gm15056
Ets2	8.6632758800006e-62	-1.326343851	0.328	0.888	1.70701187939532e-57	Ets2
Fxyd5	4.52112636891521e-68	-1.339483042	0.704	0.977	8.90842739731054e-64	Fxyd5
Slc11a1	2.57284344184433e-64	-1.355133854	0.204	0.826	5.06953071781007e-60	Slc11a1
Tyrobp	1.77947074130906e-68	-1.358595606	0.839	0.988	3.50626914867537e-64	Tyrobp
Pgam1	3.46473719229638e-59	-1.363310758	0.575	0.93	6.82691816370079e-55	Pgam1
Lgals3bp	4.45000029794143e-55	-1.373938608	0.478	0.904	8.7682805870638e-51	Lgals3bp
Prdx6	5.33537792564152e-52	-1.381354694	0.516	0.916	1.05128286646841e-47	Prdx6
Tiparp	3.83706308989959e-65	-1.38303662	0.376	0.903	7.56054911233815e-61	Tiparp
Nlrp3	1.34486574407385e-54	-1.383395985	0.242	0.82	2.64992346212311e-50	Nlrp3
H2-Aa	1.0685063414534e-58	-1.386245213	0.887	0.982	2.10538489519977e-54	H2-Aa
Mpeg1	3.11143897513854e-55	-1.392426311	0.478	0.918	6.13077935661297e-51	Mpeg1
Slamf8	2.44733394578399e-69	-1.398398828	0.199	0.846	4.82222680677277e-65	Slamf8
H2-Eb1	1.46062674924096e-55	-1.406217384	0.86	0.979	2.8780189467044e-51	H2-Eb1
Pid1	5.67107876369207e-59	-1.421577019	0.183	0.791	1.11742935959789e-54	Pid1
Cd300lf	2.51065113806214e-65	-1.423658898	0.204	0.853	4.94698700243765e-61	Cd300lf
Gde1	3.40265625862317e-55	-1.431629759	0.323	0.827	6.70459389199109e-51	Gde1
Clec12a	1.6880293591546e-63	-1.456654996	0.172	0.816	3.32609304927822e-59	Clec12a
Socs3	2.24898703682783e-40	-1.469646096	0.414	0.847	4.43140405736555e-36	Socs3
Dusp1	3.36644444784687e-35	-1.499097396	0.763	0.973	6.63324214003747e-31	Dusp1
Ifi204	2.64368966194078e-67	-1.505744331	0.296	0.893	5.20912610988812e-63	Ifi204
Ccr1	1.93739657998529e-59	-1.526991499	0.129	0.788	3.81744622120301e-55	Ccr1
Tnfaip2	7.09293179156498e-51	-1.54183387	0.586	0.932	1.39759128020996e-46	Tnfaip2
Ccl6	5.29802052179653e-27	-1.5438046	0.231	0.625	1.04392196361479e-22	Ccl6
Prdx1	9.76640113787092e-51	-1.543989891	0.796	0.977	1.92437168020609e-46	Prdx1
Blvrb	3.97214357169871e-65	-1.558982937	0.371	0.882	7.82671169367514e-61	Blvrb
Fcgr3	5.82154731172036e-70	-1.561986465	0.382	0.935	1.14707768230138e-65	Fcgr3
Rsad2	8.84430808028284e-31	-1.581850477	0.263	0.67	1.74268246413893e-26	Rsad2
Ly6e	2.04003766404185e-66	-1.590403133	0.634	0.985	4.01969021322807e-62	Ly6e
Thbs1	3.93945685559559e-20	-1.596271814	0.124	0.466	7.76230578826554e-16	Thbs1
Tlr2	2.57028772800059e-70	-1.599286697	0.21	0.876	5.06449493925236e-66	Tlr2
H2-DMb1	2.33457266226196e-73	-1.600414872	0.435	0.943	4.60004197372096e-69	H2-DMb1
Mif	1.0276916165726e-56	-1.600470745	0.656	0.957	2.02496356129466e-52	Mif
Cstb	1.39973802539288e-59	-1.603411241	0.828	0.972	2.75804380523414e-55	Cstb
Alox5ap	3.08404452606994e-62	-1.604184127	0.296	0.869	6.07680133416822e-58	Alox5ap
Itgb2	2.72497601878898e-69	-1.605655263	0.478	0.947	5.36929274742181e-65	Itgb2
Cxcl10	2.84179002732773e-17	-1.607000804	0.446	0.684	5.59946306984655e-13	Cxcl10
H2-DMa	2.9635951526269e-77	-1.610711107	0.554	0.957	5.83946788873604e-73	H2-DMa
Rgcc	8.14547457543553e-37	-1.613864412	0.21	0.668	1.60498431034382e-32	Rgcc
Hp	3.91034698242945e-43	-1.634248765	0.108	0.662	7.70494769417898e-39	Hp
Lst1	1.32179251909287e-61	-1.637241122	0.43	0.907	2.60445997962059e-57	Lst1
Acod1	3.07588738224632e-46	-1.650381216	0.172	0.742	6.06072849797816e-42	Acod1
Vegfa	7.80335180511441e-52	-1.656471524	0.237	0.787	1.53757243967974e-47	Vegfa
Fbxl5	1.32690578560064e-55	-1.667717262	0.398	0.862	2.61453515994749e-51	Fbxl5
Pkm	9.77840889340935e-80	-1.669821209	0.742	0.985	1.92673768835738e-75	Pkm
Capg	1.3984591961729e-70	-1.682299915	0.468	0.942	2.75552400013908e-66	Capg
Ninj1	5.9619582474593e-68	-1.701505664	0.473	0.92	1.17474425307938e-63	Ninj1
Fcgr2b	5.86741889015831e-72	-1.701900398	0.29	0.905	1.15611621811679e-67	Fcgr2b
Ccrl2	1.80290283552384e-56	-1.705661906	0.629	0.949	3.55243974711617e-52	Ccrl2
Ctsc	9.24627889287681e-67	-1.710309725	0.645	0.963	1.82188679305245e-62	Ctsc
Slpi	4.69807882934554e-34	-1.712455841	0.102	0.572	9.25709452534245e-30	Slpi
Cd68	6.73227688335709e-71	-1.715612483	0.382	0.928	1.32652783709668e-66	Cd68
Fcgr4	4.00878309758158e-69	-1.721947097	0.231	0.865	7.89890621547474e-65	Fcgr4
Ctsb	1.09924867901287e-64	-1.726917011	0.839	0.992	2.16595959712696e-60	Ctsb
Cd74	7.62968650787688e-78	-1.728761164	0.968	0.993	1.50335342951206e-73	Cd74
Msrb1	7.78392297662874e-74	-1.734348329	0.468	0.925	1.53374418331493e-69	Msrb1
Ms4a4c	3.37629229852354e-48	-1.741581606	0.226	0.763	6.65264634501079e-44	Ms4a4c
Ctss	8.38911373965093e-72	-1.741992325	0.919	0.997	1.65299097126082e-67	Ctss
Upp1	9.70322040767142e-56	-1.75728058	0.161	0.774	1.91192254912758e-51	Upp1
Slc7a11	9.07114562339709e-44	-1.759544657	0.344	0.811	1.78737853363416e-39	Slc7a11
Ms4a6d	1.4985501101521e-74	-1.805350085	0.253	0.88	2.9527431370437e-70	Ms4a6d
Slc7a2	2.0942630989069e-36	-1.813061591	0.172	0.647	4.12653601008615e-32	Slc7a2
Fpr2	1.72573210745831e-51	-1.818544738	0.124	0.708	3.40038254453586e-47	Fpr2
Ier3	8.35303089083179e-51	-1.841826316	0.403	0.868	1.6458812067295e-46	Ier3
Psap	6.33756116851515e-64	-1.873367042	0.866	0.991	1.24875305264423e-59	Psap
Slfn2	1.25662029463675e-77	-1.878559292	0.608	0.975	2.47604462855225e-73	Slfn2
Hmox1	6.03772979838489e-62	-1.882592217	0.29	0.864	1.18967427947376e-57	Hmox1
Tgm2	1.27109778570574e-71	-1.888926764	0.371	0.927	2.50457107695458e-67	Tgm2
Gpnmb	5.93489106250427e-17	-1.896581859	0.242	0.512	1.16941093495584e-12	Gpnmb
Ly6a	6.45099355945895e-62	-1.903034512	0.575	0.942	1.27110377095579e-57	Ly6a
Fam26f	1.49383310311678e-68	-1.905890923	0.22	0.85	2.94344874638131e-64	Fam26f
Cxcl9	1.2294414283294e-30	-1.905965159	0.548	0.827	2.42249139038025e-26	Cxcl9
Sgk1	3.75741016784224e-55	-1.93381756	0.473	0.903	7.40360099471636e-51	Sgk1
C3	3.70218193286652e-69	-1.94775523	0.301	0.888	7.29477928052019e-65	C3
Mgst1	7.85066907249392e-68	-1.948257044	0.161	0.828	1.5468958340442e-63	Mgst1
Clec4d	6.01918113664071e-62	-1.960801605	0.14	0.787	1.18601945116369e-57	Clec4d
Plaur	3.0930449283774e-84	-2.026984063	0.22	0.926	6.09453572687483e-80	Plaur
Rnf149	3.01648795531005e-83	-2.035729402	0.527	0.968	5.94368786714292e-79	Rnf149
Zeb2	1.76999383613935e-82	-2.083657851	0.452	0.973	3.48759585472897e-78	Zeb2
F10	1.11748551475545e-71	-2.084858627	0.167	0.851	2.20189345827414e-67	F10
Ptgs2	5.95163053281969e-43	-2.089033179	0.349	0.788	1.17270928018679e-38	Ptgs2
Cfb	5.12554527745831e-67	-2.090775868	0.22	0.853	1.00993744147039e-62	Cfb
Grina	1.22119328163749e-70	-2.107378954	0.554	0.945	2.40623924213851e-66	Grina
Wfdc17	6.86420862596371e-60	-2.149866005	0.269	0.846	1.35252366765989e-55	Wfdc17
Ms4a6c	2.29987542920415e-82	-2.151840479	0.29	0.926	4.53167454570385e-78	Ms4a6c
Fcer1g	7.83819988782253e-100	-2.16944508	0.79	0.994	1.54443890589655e-95	Fcer1g
H2-Ab1	1.52808746663118e-81	-2.209806909	0.882	0.984	3.01094354425008e-77	H2-Ab1
Inhba	1.85661143242337e-27	-2.225520219	0.167	0.556	3.65826716644702e-23	Inhba
Ifitm3	7.20030779570626e-69	-2.256134169	0.661	0.971	1.41874864806596e-64	Ifitm3
Nos2	7.03320779581394e-44	-2.271806281	0.29	0.739	1.38582326408718e-39	Nos2
[truncated: 20 more rows]
